# Supplementary material for: (2,2′-Bipyridine-κ2 N,N′)bis­(4-methyl­benzoato-κ2 O,O′)zinc(II)
Source: Acta Crystallogr Sect E Struct Rep Online. 2008 Apr 10;64(Pt 5):m655. doi: 10.1107/S1600536808009483 (PMC2961165; doi:10.1107/S1600536808009483)
Supplement: Supplementary file 2 [file e-64-0m655-Isup2.hkl]

# 
# h,k,l, Fc-squared, Fo-squared, sigma(Fo-squared) and status flag 
# 
data_I
_shelx_title ' 1 in P-1' 
_shelx_refln_list_code          4 
_shelx_F_calc_maximum      138.50 
_exptl_crystal_F_000       508.00 
_reflns_d_resolution_high  0.8347 
 
loop_ 
 _symmetry_equiv_pos_as_xyz 
 'x, y, z' 
 '-x, -y, -z' 
 
_cell_length_a     7.6172 
_cell_length_b     9.8211 
_cell_length_c    15.7595 
_cell_angle_alpha  79.130 
_cell_angle_beta   83.977 
_cell_angle_gamma  79.958 
 
_shelx_F_squared_multiplier     1.000 
 
loop_ 
 _refln_index_h 
 _refln_index_k 
 _refln_index_l 
 _refln_F_squared_calc 
 _refln_F_squared_meas 
 _refln_F_squared_sigma 
 _refln_observed_status 
   1   0   0      133.31      120.22      4.46 o 
   2   0   0     6845.72     6641.31    234.83 o 
   3   0   0     2773.57     2914.39     49.68 o 
   4   0   0       38.45       40.59      3.29 o 
   5   0   0      647.09      654.87     17.52 o 
   6   0   0       29.97       30.10      5.66 o 
   7   0   0      249.75      246.38     10.95 o 
   8   0   0      110.13      125.46     16.30 o 
  -8   1   0       99.84      133.53     17.74 o 
  -7   1   0        6.81        1.90      4.77 o 
  -6   1   0       25.66       33.62      6.22 o 
  -5   1   0      466.31      465.87     12.11 o 
  -4   1   0      205.13      237.56      7.92 o 
  -3   1   0     2565.51     2475.25     38.17 o 
  -2   1   0     8509.35     8624.77    139.64 o 
  -1   1   0     3168.72     3036.06     58.60 o 
   0   1   0     9801.52     9340.84    316.15 o 
   1   1   0      958.49     1011.73     29.75 o 
   2   1   0      275.04      275.01      8.46 o 
   3   1   0     1457.58     1575.93     33.94 o 
   4   1   0     1160.15     1204.73     23.39 o 
   5   1   0      869.30      879.16     19.06 o 
   6   1   0        0.28        0.66      2.89 o 
   7   1   0       33.54       34.89      5.32 o 
   8   1   0       26.96       47.68     11.74 o 
  -8   2   0        0.29       -5.64      8.79 o 
  -7   2   0       66.21       75.29      9.77 o 
  -6   2   0      176.58      187.46     29.49 o 
  -5   2   0      106.48      106.55      8.58 o 
  -4   2   0       41.66       34.94      2.90 o 
  -3   2   0     2904.85     2981.99     50.86 o 
  -2   2   0      249.90      298.52      6.63 o 
  -1   2   0      475.33      450.55      9.79 o 
   0   2   0      392.51      417.58     16.37 o 
   1   2   0    16153.15    15610.02    283.63 o 
   2   2   0     1705.08     1614.12     27.44 o 
   3   2   0       15.58       13.67      2.04 o 
   4   2   0     4213.27     4629.82     69.72 o 
   5   2   0      284.50      297.13      8.18 o 
   6   2   0       57.37       65.13      6.42 o 
   7   2   0      164.31      180.85     11.89 o 
   8   2   0       47.95       34.26     10.98 o 
   9   2   0       75.75       64.01     15.28 o 
  -8   3   0       16.95       33.13     12.55 o 
  -7   3   0      279.23      267.33     16.38 o 
  -6   3   0       24.60       16.59      5.36 o 
  -5   3   0       68.07       62.98      6.09 o 
  -4   3   0     1121.91     1157.80     23.00 o 
  -3   3   0      512.25      554.10     11.69 o 
  -2   3   0      609.81      551.06     10.94 o 
  -1   3   0      940.51      873.06     15.86 o 
   0   3   0      102.67      107.09      4.67 o 
   1   3   0     2016.06     2033.45     38.64 o 
   2   3   0      356.01      401.07     17.04 o 
   3   3   0      153.37      149.15      4.67 o 
   4   3   0      285.69      275.50      5.23 o 
   5   3   0       13.46       16.40      4.31 o 
   6   3   0      136.72      153.71     10.37 o 
   7   3   0      117.18      102.97     11.35 o 
   8   3   0       16.01       23.13     10.33 o 
   9   3   0       20.80        4.11      9.69 o 
  -7   4   0      186.58      208.15     15.70 o 
  -6   4   0      128.90      134.17     11.60 o 
  -5   4   0      114.11      123.96     16.26 o 
  -4   4   0       89.54       82.30      8.07 o 
  -3   4   0      372.30      389.74      9.11 o 
  -2   4   0     1293.02     1263.69     37.60 o 
  -1   4   0      130.98      116.09      4.40 o 
   0   4   0     1872.97     1983.12     33.32 o 
   1   4   0      816.39      769.51     12.45 o 
   2   4   0      139.38      150.86      4.63 o 
   3   4   0      703.39      653.63     26.19 o 
   4   4   0        6.58        3.16      1.97 o 
   5   4   0      216.55      221.15      8.25 o 
   6   4   0       49.40       55.40      3.99 o 
   7   4   0       24.21       20.73      5.60 o 
   8   4   0       95.44       96.03     20.03 o 
  -7   5   0       21.67       25.31      6.90 o 
  -6   5   0      266.83      266.21     13.68 o 
  -5   5   0       80.32       82.71      9.59 o 
  -4   5   0        5.22        7.42      4.35 o 
  -3   5   0     1829.91     1841.38     48.88 o 
  -2   5   0       31.76       35.90      3.48 o 
  -1   5   0      227.74      219.26      5.21 o 
   0   5   0     1490.84     1489.68     23.24 o 
   1   5   0       30.73       18.89      1.77 o 
   2   5   0     1095.57     1187.97     18.86 o 
   3   5   0      375.97      372.84      8.26 o 
   4   5   0        2.16        3.90      2.44 o 
   5   5   0      392.76      354.91     14.67 o 
   6   5   0      182.89      176.33     16.85 o 
   7   5   0        2.70        2.38      3.18 o 
   8   5   0      117.13      108.90      7.14 o 
  -6   6   0      311.82      305.78     25.19 o 
  -5   6   0        2.24        5.79      5.29 o 
  -4   6   0        7.99        9.98      5.02 o 
  -3   6   0      942.92      956.38     30.32 o 
  -2   6   0       20.48       15.58      6.50 o 
  -1   6   0      336.30      329.41      8.39 o 
   0   6   0      111.46      100.04      3.51 o 
   1   6   0      340.31      357.18      9.26 o 
   2   6   0      659.78      650.38     11.97 o 
   3   6   0       75.72       81.73      4.12 o 
   4   6   0      301.96      298.11     15.36 o 
   5   6   0      399.89      386.53     14.22 o 
   6   6   0        2.35       -2.21      3.07 o 
   7   6   0        1.70        1.99      3.59 o 
   8   6   0       94.59       82.37      7.70 o 
  -6   7   0       45.79       52.12      8.43 o 
  -5   7   0       13.78       18.25      7.07 o 
  -4   7   0      129.53      133.88     18.19 o 
  -3   7   0      173.37      176.80     12.17 o 
  -2   7   0      276.46      247.26     20.66 o 
  -1   7   0      459.48      462.97     17.27 o 
   0   7   0      230.59      239.24     15.26 o 
   1   7   0      267.72      261.75      9.78 o 
   2   7   0      850.51      876.95     15.63 o 
   3   7   0      126.49      130.14      7.60 o 
   4   7   0      304.56      299.75      8.77 o 
   5   7   0       75.06       70.71      4.33 o 
   6   7   0       94.33       89.19     18.48 o 
   7   7   0      100.04       92.56      8.10 o 
   8   7   0        3.87       -1.63      4.14 o 
  -5   8   0       29.71       23.46      8.08 o 
  -4   8   0       34.63       31.81      7.59 o 
  -3   8   0        0.19        0.33      4.79 o 
  -2   8   0      201.86      212.67     12.81 o 
  -1   8   0      350.24      340.51     25.74 o 
   0   8   0       90.68      100.31     13.08 o 
   1   8   0      257.74      262.07     11.46 o 
   2   8   0      149.86      145.98     14.80 o 
   3   8   0       68.75       57.24      4.41 o 
   4   8   0       38.51       38.28      3.91 o 
   5   8   0       12.92        7.99      2.95 o 
   6   8   0      112.31      123.56     12.79 o 
   7   8   0        0.87        5.94      5.06 o 
  -4   9   0       17.34       19.43      9.15 o 
  -3   9   0       18.44       11.78      6.46 o 
  -2   9   0        1.63        0.36      5.60 o 
  -1   9   0       48.48       24.24      9.19 o 
   0   9   0        2.12        5.91      6.35 o 
   1   9   0      181.74      183.97     17.62 o 
   2   9   0       47.36       34.54      7.27 o 
   3   9   0       79.25       83.75      5.46 o 
   4   9   0      545.62      544.69     19.83 o 
   5   9   0      118.40      124.38     11.20 o 
   6   9   0       52.40       60.55      5.29 o 
  -3  10   0       36.46       47.69     14.63 o 
  -2  10   0        2.20        5.82      7.89 o 
  -1  10   0       30.60       39.45     11.97 o 
   0  10   0      127.35      180.97     20.24 o 
   1  10   0       46.25       59.45     12.73 o 
   3  10   0       88.54       72.86      8.54 o 
   4  10   0        2.20        1.79      3.43 o 
   5  10   0       45.80       47.85      7.25 o 
  -1  11   0       17.06       26.26     11.18 o 
   0  11   0       69.60       76.60     15.83 o 
   1  11   0       12.96        2.73      8.66 o 
   2  11   0       56.01       44.20     13.06 o 
   4  11   0       13.92       11.59      9.19 o 
  -3 -11   1       48.63       66.34     14.40 o 
  -2 -11   1       13.05        3.74      9.10 o 
  -1 -11   1       29.18       36.66     11.76 o 
   0 -11   1       31.74       34.76     12.97 o 
   1 -11   1        8.37       -2.98      7.85 o 
  -5 -10   1        9.08        8.46      3.78 o 
  -4 -10   1       65.70       72.28     18.77 o 
  -3 -10   1       42.64       47.85      9.50 o 
  -2 -10   1        0.30        3.36      6.57 o 
  -1 -10   1       73.94       99.94     15.99 o 
   0 -10   1        2.06       11.39      8.59 o 
   1 -10   1       67.39       73.52     15.14 o 
   2 -10   1        1.29       -0.43      8.57 o 
   3 -10   1        1.86        1.34      9.26 o 
  -6  -9   1       31.71       29.23      4.40 o 
  -5  -9   1        5.92       -0.47      3.02 o 
  -4  -9   1       55.54       61.14      5.10 o 
  -3  -9   1       74.03       68.58      9.82 o 
  -2  -9   1       20.17       16.96      5.14 o 
  -1  -9   1      161.06      176.76     17.98 o 
   0  -9   1       47.95       39.45     10.29 o 
   1  -9   1       96.97       76.40     14.07 o 
   2  -9   1       75.82       66.74     14.54 o 
   3  -9   1       56.89       59.03     24.08 o 
   4  -9   1        0.59        2.51      6.57 o 
  -7  -8   1       41.70       49.12      7.55 o 
  -6  -8   1       31.19       26.26      6.16 o 
  -5  -8   1       13.78       10.75      3.16 o 
  -4  -8   1       58.76       57.47      7.35 o 
  -3  -8   1      158.81      147.84      7.70 o 
  -2  -8   1      330.75      327.26      9.71 o 
  -1  -8   1        0.87        2.34      3.40 o 
   0  -8   1      419.36      430.72     25.90 o 
   1  -8   1      185.68      190.56     24.77 o 
   2  -8   1       82.72       98.04     15.42 o 
   3  -8   1      112.52      131.02     19.99 o 
   4  -8   1        4.63        5.31      5.62 o 
   5  -8   1       61.91       61.49     10.47 o 
  -7  -7   1       12.16       14.95      5.05 o 
  -6  -7   1       11.68       13.44      4.98 o 
  -5  -7   1      226.29      223.92     10.33 o 
  -4  -7   1      106.43      108.43      5.30 o 
  -3  -7   1      353.50      378.06     13.86 o 
  -2  -7   1      203.85      207.22      6.47 o 
  -1  -7   1      160.78      171.15      7.36 o 
   0  -7   1      636.47      643.78     20.62 o 
   1  -7   1       52.73       45.46      8.07 o 
   2  -7   1      557.51      560.82     46.61 o 
   3  -7   1      321.31      302.30     15.35 o 
   4  -7   1        0.95        1.08      4.94 o 
   5  -7   1       93.84       88.80     11.58 o 
   6  -7   1       37.69       53.65     11.09 o 
  -8  -6   1       40.41       40.91      6.25 o 
  -7  -6   1        1.41       -3.38      4.17 o 
  -6  -6   1      219.66      192.02     16.02 o 
  -5  -6   1      344.47      323.65     12.84 o 
  -4  -6   1        9.56        6.34      2.25 o 
  -3  -6   1      704.56      715.46     23.77 o 
  -2  -6   1      189.52      184.12      6.04 o 
  -1  -6   1      312.32      316.33     10.55 o 
   0  -6   1      376.29      394.05      7.77 o 
   1  -6   1        5.80        7.21      3.29 o 
   2  -6   1      955.98      945.22     47.31 o 
   3  -6   1      182.14      169.70     11.21 o 
   4  -6   1      262.24      243.34     14.67 o 
   5  -6   1      290.02      292.57     19.99 o 
   6  -6   1       13.00        0.81      4.86 o 
  -8  -5   1       30.54       30.66      5.02 o 
  -7  -5   1        6.14        2.38      3.38 o 
  -6  -5   1      122.17      116.85     10.11 o 
  -5  -5   1       33.55       40.08      4.58 o 
  -4  -5   1      780.88      751.70     21.37 o 
  -3  -5   1      105.71      106.60      3.97 o 
  -2  -5   1       21.84       19.55      2.08 o 
  -1  -5   1      483.75      453.92     10.14 o 
   0  -5   1     2945.02     3225.97     43.50 o 
   1  -5   1       74.74       65.79      3.07 o 
   2  -5   1     2318.66     2405.04     60.06 o 
   3  -5   1      175.33      194.33     11.42 o 
   4  -5   1      268.02      251.93     13.45 o 
   5  -5   1       43.02       43.46      7.91 o 
   6  -5   1       76.87       71.51      8.31 o 
   7  -5   1       52.59       64.37     11.19 o 
  -8  -4   1       13.99       10.70      3.38 o 
  -7  -4   1      106.09      101.29      7.60 o 
  -6  -4   1       54.84       50.52      6.00 o 
  -5  -4   1       68.75       79.61      5.06 o 
  -4  -4   1        4.29        3.19      2.25 o 
  -3  -4   1        6.38        5.16      2.44 o 
  -2  -4   1        4.47        5.74      1.25 o 
  -1  -4   1     1392.48     1424.05     21.36 o 
   0  -4   1      106.49      121.09      3.89 o 
   1  -4   1      576.58      558.68     11.26 o 
   2  -4   1      567.79      564.26     38.84 o 
   3  -4   1       58.06       61.48      6.53 o 
   4  -4   1      457.38      467.40     18.35 o 
   5  -4   1        2.35        0.77      3.67 o 
   6  -4   1      239.14      262.95     13.07 o 
   7  -4   1       47.92       64.66     10.59 o 
  -8  -3   1       45.96       46.03     12.82 o 
  -7  -3   1      308.35      299.76     22.63 o 
  -6  -3   1       24.38       25.80      5.99 o 
  -5  -3   1      718.40      775.06     24.24 o 
  -4  -3   1       31.03       30.14      1.85 o 
  -3  -3   1      981.29      982.63     27.96 o 
  -2  -3   1       17.86        9.60      1.66 o 
  -1  -3   1      718.51      663.45     12.81 o 
   0  -3   1     2258.67     2333.03     60.34 o 
   1  -3   1      140.86      134.20      4.31 o 
   2  -3   1        3.05        0.26      1.99 o 
   3  -3   1     2130.93     2142.35     37.36 o 
   4  -3   1      493.31      467.16     17.57 o 
   5  -3   1      405.80      420.72     14.42 o 
   6  -3   1       59.09       73.35      7.35 o 
   7  -3   1        0.14        0.53      7.39 o 
   8  -3   1        6.83        3.35      9.50 o 
  -9  -2   1        0.71        3.33     10.15 o 
  -8  -2   1      128.87      127.33     17.60 o 
  -7  -2   1       22.78       18.50      8.43 o 
  -6  -2   1      291.40      286.17     10.41 o 
  -5  -2   1     1534.38     1412.22     89.33 o 
  -4  -2   1       16.34       35.57      5.15 o 
  -3  -2   1       22.22       10.71      3.01 o 
  -2  -2   1      945.61      859.48     18.77 o 
  -1  -2   1     2515.54     2441.18     46.16 o 
   0  -2   1     1100.99     1193.95     24.15 o 
   1  -2   1        3.32        4.12      2.30 o 
   2  -2   1        2.68        3.15      0.76 o 
   3  -2   1     1195.99     1214.55     22.49 o 
   4  -2   1      231.21      243.59      7.19 o 
   5  -2   1      310.92      299.39     11.28 o 
   6  -2   1       67.10       49.30      7.74 o 
   7  -2   1       53.93       61.83      8.96 o 
   8  -2   1       61.32       65.04     14.94 o 
  -8  -1   1      183.86      175.02     18.97 o 
  -7  -1   1      163.43      177.46     13.54 o 
  -6  -1   1      716.02      701.60     22.59 o 
  -5  -1   1      360.48      377.23     12.38 o 
  -4  -1   1     1367.72     1453.39     32.01 o 
  -3  -1   1      554.58      506.73     17.03 o 
  -2  -1   1      876.90      928.45     20.18 o 
  -1  -1   1    10393.44     9329.96    259.18 o 
   0  -1   1     5613.99     5242.96    257.78 o 
   1  -1   1      451.21      453.54      9.73 o 
   2  -1   1     8857.66     8660.79    144.28 o 
   3  -1   1      486.16      486.04      9.55 o 
   4  -1   1     5195.84     5376.83     90.10 o 
   5  -1   1      713.06      711.80     14.32 o 
   6  -1   1      878.85      859.03     28.25 o 
   7  -1   1      143.45      154.24     11.99 o 
   8  -1   1      126.53      132.37     17.24 o 
  -8   0   1       59.44       76.60     13.53 o 
  -7   0   1       39.20       40.89     10.40 o 
  -6   0   1        2.42        3.20      3.71 o 
  -5   0   1      132.88      130.20      7.84 o 
  -4   0   1     2645.34     2660.03     54.34 o 
  -3   0   1      371.84      338.29      9.62 o 
  -2   0   1      265.64      253.87      7.07 o 
  -1   0   1     7064.84     6822.78    162.67 o 
   1   0   1       42.52       36.41      2.57 o 
   2   0   1    12757.13    12603.08    285.49 o 
   3   0   1        0.06        0.30      1.86 o 
   4   0   1     1794.42     1832.48     29.75 o 
   5   0   1       86.00       94.59      4.67 o 
   6   0   1       64.30       61.39      4.46 o 
   7   0   1       75.84       78.82      7.09 o 
   8   0   1        0.48       -0.09      7.67 o 
  -8   1   1        2.22       -2.13      8.43 o 
  -7   1   1       80.09       70.63     12.68 o 
  -6   1   1      928.32      895.26     28.34 o 
  -5   1   1       58.25       62.07      5.88 o 
  -4   1   1      909.66      838.07     17.43 o 
  -3   1   1     1283.73     1295.08     23.81 o 
  -2   1   1     6069.68     6272.61    119.13 o 
  -1   1   1     1601.28     1569.14     38.55 o 
   0   1   1       27.47       20.84      1.92 o 
   1   1   1     6846.49     6939.99    160.15 o 
   2   1   1      190.16      208.66      5.60 o 
   3   1   1     2072.35     2163.78     44.65 o 
   4   1   1     1241.19     1202.92     20.77 o 
   5   1   1        1.90        0.30      1.82 o 
   6   1   1      246.15      239.24     14.65 o 
   7   1   1        2.27        2.72      3.50 o 
   8   1   1       28.62       34.37      7.41 o 
  -8   2   1       39.61       33.70      5.27 o 
  -7   2   1       38.25       45.90      4.13 o 
  -6   2   1        3.01        2.71      4.13 o 
  -5   2   1        3.88        4.82      2.33 o 
  -4   2   1      252.41      229.33      5.07 o 
  -3   2   1       12.61       11.98      1.40 o 
  -2   2   1       99.18       79.15      3.00 o 
  -1   2   1      100.40      117.01      3.58 o 
   0   2   1     1530.45     1554.88     38.48 o 
   1   2   1       25.16       25.36      2.12 o 
   2   2   1     1578.94     1588.87     31.81 o 
   3   2   1       88.65       67.92      4.93 o 
   4   2   1      620.55      617.60     20.75 o 
   5   2   1      492.20      526.42     11.83 o 
   6   2   1      418.64      437.35     17.29 o 
   7   2   1       42.96       42.62      7.23 o 
   8   2   1       50.59       41.40     11.59 o 
  -8   3   1       34.35       59.32     15.19 o 
  -7   3   1        0.76       -1.46      7.69 o 
  -6   3   1        1.38        2.73      4.24 o 
  -5   3   1      349.80      360.93     13.00 o 
  -4   3   1        1.14        4.15      1.74 o 
  -3   3   1     1511.25     1465.08     23.67 o 
  -2   3   1     2144.98     2131.79     36.70 o 
  -1   3   1      173.66      181.46      4.61 o 
   0   3   1        6.90        9.22      1.79 o 
   1   3   1     1698.44     1655.41     31.80 o 
   2   3   1       23.99       20.58      2.04 o 
   3   3   1      844.01      788.96     14.99 o 
   4   3   1      321.79      340.14     11.22 o 
   5   3   1      892.59      910.87     21.43 o 
   6   3   1       25.01       33.40     11.95 o 
   7   3   1       53.28       63.54      8.46 o 
   8   3   1      111.40      166.19     19.14 o 
   9   3   1        1.45       13.20     11.03 o 
  -7   4   1       11.41       24.81     10.49 o 
  -6   4   1        5.40       -0.56      5.22 o 
  -5   4   1      126.15      139.63     10.28 o 
  -4   4   1      272.33      271.46     13.35 o 
  -3   4   1      375.50      352.17      7.89 o 
  -2   4   1       44.21       54.07      2.37 o 
  -1   4   1      223.63      219.77      4.97 o 
   0   4   1     1411.36     1425.89     24.56 o 
   1   4   1        2.72        3.25      1.02 o 
   2   4   1     2125.87     2121.28     30.84 o 
   3   4   1        8.32       15.69      2.37 o 
   4   4   1       11.76        4.36      1.96 o 
   5   4   1      435.59      418.08     11.01 o 
   6   4   1       18.80       11.64      2.31 o 
   7   4   1      344.48      378.24     17.31 o 
   8   4   1       35.58       34.56     12.01 o 
  -7   5   1       91.79       74.06     16.15 o 
  -6   5   1      106.20      133.45     14.09 o 
  -5   5   1       18.59       20.13      6.32 o 
  -4   5   1      352.55      342.54     15.60 o 
  -3   5   1      204.98      221.54     26.98 o 
  -2   5   1       96.17       91.31      3.38 o 
  -1   5   1      552.70      561.71     10.48 o 
   0   5   1       22.97       23.20      2.13 o 
   1   5   1      716.59      691.19     14.18 o 
   2   5   1     1269.42     1234.93     19.49 o 
   3   5   1        7.00        1.04      1.44 o 
   4   5   1      339.49      326.95     11.57 o 
   5   5   1      234.98      234.95     16.13 o 
   6   5   1        2.17        0.34      2.65 o 
   7   5   1      113.27      107.00      8.08 o 
   8   5   1        5.48       -2.34      3.14 o 
  -6   6   1       72.87       84.66      9.40 o 
  -5   6   1       28.64       30.09      7.28 o 
  -4   6   1      324.65      351.36     16.72 o 
  -3   6   1       70.32       71.55      7.82 o 
  -2   6   1      235.86      234.31     11.61 o 
  -1   6   1      418.87      411.71      9.71 o 
   0   6   1        2.81        1.22      1.44 o 
   1   6   1     2072.36     2123.42     37.39 o 
   2   6   1        7.27        6.40      1.68 o 
   3   6   1       42.16       34.07      4.82 o 
   4   6   1      343.25      330.11     13.97 o 
   5   6   1       10.40        7.87      3.56 o 
   6   6   1      166.84      157.21      8.77 o 
   7   6   1      333.71      314.87     13.08 o 
   8   6   1       32.79       26.79      7.04 o 
  -6   7   1        1.98       -0.58      6.16 o 
  -5   7   1       46.46       49.65     15.40 o 
  -4   7   1       83.93       83.34     10.00 o 
  -3   7   1      143.09      143.56     12.14 o 
  -2   7   1      532.97      554.08     20.44 o 
  -1   7   1      253.40      267.75     12.41 o 
   0   7   1      245.79      262.34      6.95 o 
   1   7   1      216.35      220.99      7.29 o 
   2   7   1        3.23        7.44      2.17 o 
   3   7   1      213.30      203.83      6.87 o 
   4   7   1       46.09       39.13      8.16 o 
   5   7   1       35.23       32.39      3.33 o 
   6   7   1      129.89      114.30      8.36 o 
   7   7   1       24.37       20.47      5.24 o 
   8   7   1       18.23       11.38      5.13 o 
  -5   8   1       97.91       96.93     12.42 o 
  -4   8   1       45.17       45.25     10.89 o 
  -3   8   1        6.85       10.06      5.62 o 
  -2   8   1      399.14      396.25     17.53 o 
  -1   8   1       54.87       57.77      7.14 o 
   0   8   1      155.35      155.79     15.30 o 
   1   8   1       94.28       92.10      7.13 o 
   2   8   1      100.78      111.09     10.84 o 
   3   8   1      208.80      204.46      8.62 o 
   4   8   1      118.23      104.08      6.20 o 
   5   8   1      177.82      192.60      7.36 o 
   6   8   1        2.75        6.02      4.25 o 
   7   8   1       14.18       11.44      6.12 o 
  -4   9   1        5.46        8.42      7.08 o 
  -3   9   1        0.96       -3.91      5.05 o 
  -2   9   1       95.65      102.14     11.14 o 
  -1   9   1       19.17       26.62      9.15 o 
   0   9   1      117.56       98.50     14.32 o 
   2   9   1      116.82      126.22     14.54 o 
   3   9   1      105.00      115.52     14.27 o 
   4   9   1      179.98      216.06     18.22 o 
   5   9   1        9.10        8.81      3.37 o 
   6   9   1        3.78        4.11      3.26 o 
  -3  10   1        1.30       -5.62      8.72 o 
  -2  10   1       24.59       25.16     11.21 o 
  -1  10   1      274.90      291.79     26.01 o 
   0  10   1       86.61       92.31     14.99 o 
   1  10   1       89.55       68.78     13.29 o 
   3  10   1        6.60        4.58      4.86 o 
   4  10   1      191.33      189.31      8.46 o 
   5  10   1       39.93       39.69      4.87 o 
  -1  11   1        7.11       -3.02      7.47 o 
   0  11   1        4.32        2.42      7.89 o 
   1  11   1       90.01       66.52     14.14 o 
   2  11   1        1.72       -5.68      6.29 o 
   4  11   1       80.73       73.06      9.35 o 
  -3 -11   2       11.39       30.76     11.38 o 
  -2 -11   2        6.52       10.02     10.38 o 
  -1 -11   2       14.42       31.13     11.83 o 
   0 -11   2        2.84        1.48      9.64 o 
  -5 -10   2       27.31       25.32      4.61 o 
  -4 -10   2       96.40       95.24     11.65 o 
  -3 -10   2        2.09        4.51      4.09 o 
  -2 -10   2       67.28       55.72     12.82 o 
  -1 -10   2       55.64       39.72     11.36 o 
   0 -10   2       58.86       57.17     13.69 o 
   1 -10   2      109.68      100.52     17.02 o 
   2 -10   2       73.18       76.13     16.53 o 
  -6  -9   2        1.61        3.85      3.45 o 
  -5  -9   2      237.75      245.45      9.40 o 
  -4  -9   2       62.08       62.51      5.20 o 
  -3  -9   2       24.36       35.61      8.62 o 
  -2  -9   2      348.45      313.02     22.30 o 
  -1  -9   2       18.18        5.03      6.78 o 
   0  -9   2      107.78       97.88     14.79 o 
   1  -9   2       14.89       16.66      8.25 o 
   2  -9   2       59.36       54.35     13.04 o 
   3  -9   2        7.31       11.43      6.25 o 
   4  -9   2       18.39       14.77      7.87 o 
  -7  -8   2        6.83        3.32      5.17 o 
  -6  -8   2       16.26       19.55      3.81 o 
  -5  -8   2      282.08      289.98      9.77 o 
  -4  -8   2       67.87       70.17      6.36 o 
  -3  -8   2      194.44      199.78      7.62 o 
  -2  -8   2      163.23      155.09     10.71 o 
  -1  -8   2      176.47      170.30     16.31 o 
   0  -8   2      196.33      201.91     18.27 o 
   1  -8   2       77.27       75.51     12.84 o 
   2  -8   2      257.96      278.11     28.99 o 
   3  -8   2      127.88      120.29     11.52 o 
   4  -8   2       17.63        4.96      6.08 o 
   5  -8   2      122.41      113.30     16.80 o 
  -7  -7   2       56.31       63.36      9.79 o 
  -6  -7   2      166.77      154.52     22.53 o 
  -5  -7   2      187.00      198.00     11.43 o 
  -4  -7   2      497.31      522.04     13.11 o 
  -3  -7   2      144.33      120.78     19.50 o 
  -2  -7   2        0.21        1.65      2.09 o 
  -1  -7   2     1641.68     1726.21     26.83 o 
   0  -7   2       21.74       18.70      6.85 o 
   1  -7   2      302.82      298.87     13.70 o 
   2  -7   2      187.89      182.12     15.39 o 
   3  -7   2       18.68       16.67      5.62 o 
   4  -7   2      118.16      122.15     11.83 o 
   5  -7   2       25.62       22.56      7.86 o 
   6  -7   2       14.61       13.02      7.73 o 
  -8  -6   2        0.22        0.53      4.35 o 
  -7  -6   2       11.15        5.44     14.10 o 
  -6  -6   2      280.51      299.81     18.83 o 
  -5  -6   2        8.45        9.26      3.72 o 
  -4  -6   2     1445.00     1468.23     28.25 o 
  -3  -6   2        9.75       12.36      2.44 o 
  -2  -6   2      480.45      499.28     10.82 o 
  -1  -6   2     1715.89     1781.77     29.35 o 
   0  -6   2        0.16        2.77      2.08 o 
   1  -6   2      297.25      302.84     17.10 o 
   2  -6   2      124.74      127.31      9.23 o 
   3  -6   2       21.16       16.99      5.14 o 
   4  -6   2      309.50      302.43     15.83 o 
   5  -6   2       10.72        3.01      5.06 o 
   6  -6   2      124.87      140.97     11.24 o 
  -8  -5   2        7.30       12.47      4.62 o 
  -7  -5   2       96.53      103.93     13.09 o 
  -6  -5   2       20.43       13.27      3.76 o 
  -5  -5   2      265.41      268.79     11.05 o 
  -4  -5   2      314.93      322.78      8.19 o 
  -3  -5   2        2.46        2.87      1.52 o 
  -2  -5   2     1856.83     1731.26     26.45 o 
  -1  -5   2      875.34      833.68     19.89 o 
   0  -5   2      189.47      168.99      5.34 o 
   1  -5   2      213.43      208.34      5.73 o 
   2  -5   2      728.74      740.17     23.52 o 
   3  -5   2      180.18      175.32     10.85 o 
   4  -5   2      158.20      177.35     12.38 o 
   5  -5   2       17.64       12.88      7.30 o 
   6  -5   2       89.95       77.93      8.71 o 
   7  -5   2        5.28        4.44      5.64 o 
  -8  -4   2      135.99      132.34     14.68 o 
  -7  -4   2       49.48       45.09      4.59 o 
  -6  -4   2        0.26       -0.85      2.57 o 
  -5  -4   2      377.07      334.31     12.05 o 
  -4  -4   2       44.13       29.89      3.65 o 
  -3  -4   2      711.47      716.95     16.30 o 
  -2  -4   2       17.22        9.13      1.45 o 
  -1  -4   2      360.24      384.68      7.37 o 
   0  -4   2      379.07      365.54      7.16 o 
   1  -4   2      312.66      315.56      7.15 o 
   2  -4   2       65.42       59.24     18.02 o 
   3  -4   2     1207.39     1228.81     34.81 o 
   4  -4   2       19.09       17.20      5.14 o 
   5  -4   2      104.23      109.54     14.42 o 
   6  -4   2       83.59       82.98      9.52 o 
   7  -4   2        4.90       -7.63      6.19 o 
  -8  -3   2      225.26      233.48     23.67 o 
  -7  -3   2       90.71      106.27     16.13 o 
  -6  -3   2      192.49      203.10      7.34 o 
  -5  -3   2      380.61      353.24     12.44 o 
  -4  -3   2       55.96       57.55      7.27 o 
  -3  -3   2       16.32        4.85      2.64 o 
  -2  -3   2       59.44       51.42      3.47 o 
  -1  -3   2      692.33      602.51     21.81 o 
   0  -3   2     1309.86     1253.64     21.80 o 
   1  -3   2        1.06        1.51      0.76 o 
   2  -3   2      559.36      519.88     16.48 o 
   3  -3   2     2632.21     2579.87     63.68 o 
   4  -3   2        1.12        1.31      3.08 o 
   5  -3   2        2.59        4.88      3.24 o 
   6  -3   2      427.89      442.03     16.03 o 
   7  -3   2      166.53      161.55     16.76 o 
   8  -3   2        1.20        5.26      7.07 o 
  -8  -2   2       68.62       45.61     12.52 o 
  -7  -2   2      132.06      114.94     15.88 o 
  -6  -2   2      897.01      873.33     35.32 o 
  -5  -2   2        6.47       16.41      4.87 o 
  -4  -2   2     1019.53      998.96     19.89 o 
  -3  -2   2     1360.57     1267.44     41.54 o 
  -2  -2   2       37.66       39.02      2.55 o 
  -1  -2   2     5522.63     5248.69     96.94 o 
   0  -2   2      134.83      143.22      4.46 o 
   1  -2   2       95.11       82.12      2.43 o 
   2  -2   2       73.46       92.43      6.04 o 
   3  -2   2      176.94      183.64      5.10 o 
   4  -2   2     1758.18     1778.71     26.20 o 
   5  -2   2      237.82      237.72     10.06 o 
   6  -2   2      547.36      509.76     22.77 o 
   7  -2   2      370.56      390.77     19.94 o 
   8  -2   2        8.58       11.23      7.10 o 
  -8  -1   2       26.81       17.04      9.82 o 
  -7  -1   2      223.88      225.10     16.82 o 
  -6  -1   2       13.24        2.62      5.01 o 
  -5  -1   2      164.24      158.40     10.59 o 
  -4  -1   2     1254.24     1172.96     22.75 o 
  -3  -1   2      817.40      840.34     17.66 o 
  -2  -1   2     1163.59     1098.90     18.83 o 
  -1  -1   2      507.41      456.57     10.03 o 
   0  -1   2     1611.93     1679.53     44.14 o 
   1  -1   2      432.18      385.99     11.00 o 
   2  -1   2     2887.71     2857.50     47.85 o 
   3  -1   2      194.20      175.04      5.25 o 
   4  -1   2     7492.25     7717.93    112.33 o 
   5  -1   2       23.59       25.79      3.26 o 
   6  -1   2       19.69       15.84      5.73 o 
   7  -1   2      778.23      770.27     29.32 o 
   8  -1   2        8.95       -2.00      5.66 o 
  -8   0   2       53.81       55.90      8.99 o 
  -7   0   2      311.88      305.35     20.55 o 
  -6   0   2       88.77       90.58     10.98 o 
  -5   0   2      808.35      820.90     18.09 o 
  -4   0   2     1644.11     1678.27     30.96 o 
  -3   0   2       17.74       12.58      1.87 o 
  -2   0   2     2083.20     1982.38     56.75 o 
  -1   0   2     2658.47     2475.37     60.75 o 
   0   0   2     1967.60     2120.83     63.93 o 
   1   0   2     4505.47     4626.57    156.28 o 
   2   0   2    11569.90    11089.21    210.88 o 
   3   0   2     2743.95     2774.55     42.21 o 
   4   0   2     2364.64     2406.28     42.10 o 
   5   0   2        4.03       10.27      2.56 o 
   6   0   2       29.42       31.66      4.37 o 
   7   0   2        3.98        0.92      4.33 o 
   8   0   2       54.76       66.43     10.55 o 
  -8   1   2      233.95      280.17     23.35 o 
  -7   1   2       92.04      109.77     14.38 o 
  -6   1   2        0.34       -0.90      3.11 o 
  -5   1   2      139.56      149.29     12.54 o 
  -4   1   2      336.39      370.02      9.67 o 
  -3   1   2       84.63       77.04      3.65 o 
  -2   1   2      151.59      139.12      4.95 o 
  -1   1   2     3307.53     3217.99     51.48 o 
   0   1   2       93.71      101.97      3.79 o 
   1   1   2     5338.14     5158.13    171.01 o 
   2   1   2      400.51      363.64      9.30 o 
   3   1   2      598.16      597.63     11.24 o 
   4   1   2      111.62      109.63      5.42 o 
   5   1   2      489.99      516.31     12.87 o 
   6   1   2      103.90      103.60      7.14 o 
   7   1   2       45.64       41.88      5.87 o 
   8   1   2       60.37       63.69      9.06 o 
  -8   2   2       58.35       84.05     10.08 o 
  -7   2   2        6.06        7.29      5.70 o 
  -6   2   2       79.70       91.17      4.68 o 
  -5   2   2      583.67      599.31     11.61 o 
  -4   2   2       34.82       36.48      1.88 o 
  -3   2   2     4781.67     4902.11     64.75 o 
  -2   2   2     1141.66     1076.35     18.71 o 
  -1   2   2      664.48      690.11     14.82 o 
   0   2   2    15720.90    15379.12    364.04 o 
   1   2   2      776.93      786.31     14.09 o 
   2   2   2      851.34      823.03     14.71 o 
   3   2   2     1647.19     1665.26     30.65 o 
   4   2   2     2268.63     2461.80     43.05 o 
   5   2   2     1115.71     1127.67     22.89 o 
   6   2   2       23.45       21.38      4.02 o 
   7   2   2       80.18       92.52     19.04 o 
   8   2   2       35.17       44.85      8.08 o 
  -8   3   2        2.73      -12.12      8.65 o 
  -7   3   2        9.76        6.55      8.41 o 
  -6   3   2      122.87      135.22     10.82 o 
  -5   3   2      103.26      108.47      7.44 o 
  -4   3   2      519.10      513.54     11.17 o 
  -3   3   2      410.40      396.61      8.39 o 
  -2   3   2      242.56      276.30      6.04 o 
  -1   3   2      530.74      479.01      8.62 o 
   0   3   2    12497.52    12306.91    233.13 o 
   1   3   2     3998.56     3970.32     64.34 o 
   2   3   2      695.72      641.97     14.21 o 
   3   3   2      348.91      384.08     13.25 o 
   4   3   2     1092.27     1106.37     22.88 o 
   5   3   2      170.53      171.95      7.46 o 
   6   3   2      376.95      375.88     16.24 o 
   7   3   2      180.36      181.39     12.44 o 
   8   3   2        4.73        3.72      5.31 o 
   9   3   2        5.84        0.40      8.93 o 
  -7   4   2       40.80       55.69     14.32 o 
  -6   4   2      137.29      138.61     11.70 o 
  -5   4   2        0.31        0.41      3.46 o 
  -4   4   2      551.76      576.10     17.72 o 
  -3   4   2       19.70       23.97      2.20 o 
  -2   4   2     2089.18     2210.36     34.18 o 
  -1   4   2     1028.11      993.18     16.40 o 
   0   4   2       72.89       70.54      5.27 o 
   1   4   2     4676.45     4644.33     75.23 o 
   2   4   2     2436.01     2463.84     35.26 o 
   3   4   2       57.48       56.36      3.42 o 
   4   4   2     2983.82     3183.94     54.43 o 
   5   4   2       22.82       25.98      3.31 o 
   6   4   2      279.54      283.41     26.51 o 
   7   4   2       16.14       14.62     12.72 o 
   8   4   2       17.68       20.17      6.45 o 
  -7   5   2      168.65      179.45     21.43 o 
  -6   5   2      133.93      118.69      9.81 o 
  -5   5   2      340.74      322.69     16.15 o 
  -4   5   2      582.54      585.54     21.48 o 
  -3   5   2      182.47      192.84     10.52 o 
  -2   5   2      320.97      309.98      7.07 o 
  -1   5   2      784.01      775.93     13.74 o 
   0   5   2      124.97      115.62      3.71 o 
   1   5   2     5278.81     5638.79    103.51 o 
   2   5   2       14.78       19.72      2.23 o 
   3   5   2      742.26      727.38     12.63 o 
   4   5   2      969.77      961.48     26.44 o 
   5   5   2      169.20      176.16      8.14 o 
   6   5   2      261.78      250.24     10.06 o 
   7   5   2        9.01       10.01      3.52 o 
   8   5   2       54.68       56.11      5.46 o 
  -6   6   2       31.44       37.84      8.38 o 
  -5   6   2      155.65      167.08     10.97 o 
  -4   6   2      160.50      171.50     12.06 o 
  -3   6   2      435.78      438.19     17.79 o 
  -2   6   2      325.22      351.13     39.82 o 
  -1   6   2       44.01       44.24      2.76 o 
   0   6   2      474.10      519.64     11.11 o 
   1   6   2       10.96       10.10      2.17 o 
   2   6   2      153.57      151.16      4.66 o 
   3   6   2      680.70      649.68     14.08 o 
   4   6   2       42.39       39.48      2.93 o 
   5   6   2      425.98      414.90     14.59 o 
   6   6   2      304.44      300.28     12.20 o 
   7   6   2       28.97       26.96      7.37 o 
   8   6   2       47.17       52.55      6.52 o 
  -6   7   2      102.24      128.08     11.55 o 
  -5   7   2      116.55      118.14     12.24 o 
  -4   7   2        1.89       -0.93      4.66 o 
  -3   7   2      518.77      554.48     23.35 o 
  -2   7   2      228.38      224.57     12.51 o 
  -1   7   2      126.25      123.25      8.62 o 
   0   7   2      485.88      480.86     12.74 o 
   1   7   2       37.56       41.09      3.67 o 
   2   7   2      338.19      389.54     11.99 o 
   3   7   2      818.42      812.48     29.10 o 
   4   7   2        0.38       -2.63      1.83 o 
   5   7   2      197.45      196.08      6.72 o 
   6   7   2       20.63       18.37      4.76 o 
   7   7   2       10.67        9.64      4.39 o 
   8   7   2       38.99       33.68     13.47 o 
  -5   8   2        0.60        3.53      6.03 o 
  -4   8   2        8.31        7.50      8.32 o 
  -3   8   2      199.85      223.08     21.87 o 
  -2   8   2      360.61      367.10     16.78 o 
  -1   8   2       41.21       36.84      8.58 o 
   0   8   2       14.17       14.25      4.02 o 
   1   8   2        1.22        1.79      2.64 o 
   2   8   2       10.43       11.44      3.97 o 
   3   8   2        9.68        2.65      2.53 o 
   4   8   2        2.13        1.68      2.38 o 
   5   8   2        0.74        1.93      2.61 o 
   6   8   2       22.89       16.37      5.31 o 
   7   8   2       17.63       18.87     11.72 o 
  -4   9   2       55.11       54.36      9.97 o 
  -3   9   2        0.40        0.41      5.10 o 
  -2   9   2      122.11      105.66     10.38 o 
  -1   9   2      114.37      146.52     17.18 o 
   0   9   2       27.68       46.73     11.00 o 
   1   9   2       51.87       70.36      9.95 o 
   2   9   2       22.65       16.66      6.88 o 
   3   9   2       44.99       36.18      6.18 o 
   4   9   2      416.26      445.34     17.91 o 
   5   9   2        1.99        4.11      3.12 o 
   6   9   2       50.33       58.73      4.95 o 
  -3  10   2       14.84        1.37      7.20 o 
  -2  10   2      179.24      156.70     20.38 o 
  -1  10   2        4.58       -1.03      6.38 o 
   0  10   2       34.13       40.01     11.10 o 
   1  10   2       53.09       61.55     12.05 o 
   2  10   2        2.54       -0.27      6.57 o 
   3  10   2      119.28      112.50     10.16 o 
   4  10   2       19.82       23.25      6.12 o 
   5  10   2        1.58       -4.34      3.34 o 
   6  10   2       31.52       35.17      4.75 o 
  -1  11   2        9.03        1.83      8.25 o 
   0  11   2       42.37       32.10     10.18 o 
   1  11   2       74.81       43.77     12.06 o 
   3  11   2       29.03       53.12     11.61 o 
   4  11   2       23.47       18.07      6.34 o 
  -2 -11   3       32.62       37.76     12.32 o 
  -1 -11   3        3.95        2.10      9.19 o 
  -4 -10   3       58.41       59.80      5.87 o 
  -3 -10   3       18.13       17.29      5.04 o 
  -2 -10   3       54.78       56.21     12.99 o 
  -1 -10   3       16.74       25.05     10.91 o 
   0 -10   3       43.54       46.25     12.39 o 
   1 -10   3        0.03       -4.72      8.43 o 
   2 -10   3        5.14        2.08      9.84 o 
  -6  -9   3       86.41       95.60      6.66 o 
  -5  -9   3        7.69        5.05      3.60 o 
  -4  -9   3        0.48        1.17      4.69 o 
  -3  -9   3      145.55      158.46      6.88 o 
  -2  -9   3       24.52       21.64      4.55 o 
  -1  -9   3       55.42       56.79     11.88 o 
   0  -9   3       31.84       49.18     12.15 o 
   1  -9   3       60.84       36.37     10.69 o 
   2  -9   3       96.48      112.88     17.87 o 
   3  -9   3        2.31        2.26      5.36 o 
   4  -9   3       71.51       74.43     11.28 o 
  -6  -8   3       65.60       61.34      7.15 o 
  -5  -8   3       70.17       62.90      5.17 o 
  -4  -8   3        6.95        4.41      2.88 o 
  -3  -8   3        0.74        2.47      2.69 o 
  -2  -8   3      139.80      151.78      6.80 o 
  -1  -8   3      139.87      116.95     14.00 o 
   0  -8   3       39.87       30.60      9.50 o 
   1  -8   3      210.88      215.32     19.62 o 
   2  -8   3      116.20      113.36     10.51 o 
   3  -8   3        8.83        9.86      5.72 o 
   4  -8   3       62.25       59.71     10.06 o 
   5  -8   3        8.29       -0.76      6.66 o 
  -7  -7   3       12.35       15.41      5.57 o 
  -6  -7   3       35.84       48.36      9.86 o 
  -5  -7   3      161.03      175.70      7.18 o 
  -4  -7   3       45.38       48.13     12.95 o 
  -3  -7   3        0.48       -0.94      2.15 o 
  -2  -7   3      577.96      553.36     13.46 o 
  -1  -7   3      321.99      331.70      8.57 o 
   0  -7   3      205.51      219.77     16.91 o 
   1  -7   3      272.36      282.47     13.42 o 
   2  -7   3       15.36       10.07      4.88 o 
   3  -7   3       99.15       91.45     16.23 o 
   4  -7   3       48.21       44.27      8.37 o 
   5  -7   3        0.23       -4.26      5.77 o 
   6  -7   3       99.34       97.87     22.63 o 
  -7  -6   3       41.58       45.28      6.61 o 
  -6  -6   3       20.32       18.21      4.80 o 
  -5  -6   3      364.18      378.14     14.91 o 
  -4  -6   3      108.53      109.05      5.24 o 
  -3  -6   3       91.31       97.48      5.09 o 
  -2  -6   3      993.61     1021.43     19.06 o 
  -1  -6   3        1.33        2.16      1.43 o 
   0  -6   3      458.14      488.84      9.21 o 
   1  -6   3       90.50       83.30      7.90 o 
   2  -6   3        1.21       -1.45      3.08 o 
   3  -6   3      508.90      499.27     19.89 o 
   4  -6   3       33.73       27.62      6.88 o 
   5  -6   3       29.77       33.21      7.58 o 
   6  -6   3       91.62       80.95     11.44 o 
  -8  -5   3       15.75       16.51      9.43 o 
  -7  -5   3       68.55       84.82      7.24 o 
  -6  -5   3       39.01       37.81      5.35 o 
  -5  -5   3      399.77      365.23     13.79 o 
  -4  -5   3        3.81        5.98      2.32 o 
  -3  -5   3      489.46      496.19     10.67 o 
  -2  -5   3      146.08      146.83      5.17 o 
  -1  -5   3      327.80      312.22      6.47 o 
   0  -5   3      525.25      464.49      7.45 o 
   1  -5   3        4.63        4.94      1.47 o 
   2  -5   3      379.93      334.64     13.98 o 
   3  -5   3       55.58       53.87      9.33 o 
   4  -5   3        3.80       -2.45      4.03 o 
   5  -5   3      124.07      140.58     12.20 o 
   6  -5   3        2.84        1.92      4.56 o 
   7  -5   3       42.27       43.06      7.88 o 
  -8  -4   3       82.73       87.70      7.15 o 
  -7  -4   3        4.68       -1.76      3.09 o 
  -6  -4   3      183.28      194.07     13.73 o 
  -5  -4   3       73.08       78.31      6.60 o 
  -4  -4   3        8.30        3.67      3.09 o 
  -3  -4   3      200.86      198.82      5.38 o 
  -2  -4   3      252.61      313.01     12.32 o 
  -1  -4   3      330.73      253.52      5.21 o 
   0  -4   3      256.81      204.26      4.18 o 
   1  -4   3      363.97      344.38     25.91 o 
   2  -4   3     2202.46     2120.79     65.63 o 
   3  -4   3      306.61      286.36     13.09 o 
   4  -4   3      407.53      407.69     21.59 o 
   5  -4   3      198.49      232.73     14.46 o 
   6  -4   3        0.08        1.14      4.07 o 
   7  -4   3      136.56      125.37     10.68 o 
  -8  -3   3        0.44       -1.99      5.62 o 
  -7  -3   3      118.65      122.99      7.22 o 
  -6  -3   3      188.22      183.99      8.72 o 
  -5  -3   3       14.94       16.62      3.29 o 
  -4  -3   3     1104.46     1171.14     36.95 o 
  -3  -3   3      122.41       96.95      4.81 o 
  -2  -3   3      806.99      803.47     14.35 o 
  -1  -3   3     2472.71     2462.58     34.94 o 
   0  -3   3      548.97      574.11      9.49 o 
   1  -3   3      342.23      316.92      9.17 o 
   2  -3   3     1738.33     1819.40     45.71 o 
   3  -3   3     1531.69     1564.39     41.65 o 
   4  -3   3      445.41      412.54     16.88 o 
   5  -3   3      107.86      102.56      9.00 o 
   6  -3   3      411.06      444.13     17.11 o 
   7  -3   3       73.62       77.33     10.70 o 
   8  -3   3       37.32       48.31     10.47 o 
  -8  -2   3       13.73       22.59     10.91 o 
  -6  -2   3       25.76       26.33      6.58 o 
  -5  -2   3      726.61      748.30     15.56 o 
  -4  -2   3     1613.47     1782.14     26.74 o 
  -3  -2   3        1.30        9.52      1.78 o 
  -2  -2   3      263.52      245.28      7.18 o 
  -1  -2   3      249.83      220.47      5.47 o 
   0  -2   3     5196.13     4923.47    329.71 o 
   1  -2   3      929.07      845.25     15.92 o 
   2  -2   3       22.39       27.86      2.61 o 
   3  -2   3     3208.37     3238.80     54.92 o 
   4  -2   3      919.27      888.66     17.98 o 
   5  -2   3        6.65        7.17      3.30 o 
   6  -2   3     1819.64     1819.79     70.08 o 
   7  -2   3      124.73      102.44     23.63 o 
   8  -2   3      326.03      306.29     19.15 o 
  -7  -1   3      278.85      299.92     19.41 o 
  -6  -1   3       99.35      101.97     10.73 o 
  -5  -1   3     1059.22     1074.15     28.77 o 
  -4  -1   3        3.33        4.73      1.80 o 
  -3  -1   3     1294.02     1343.00     18.39 o 
  -2  -1   3      397.51      357.62     13.99 o 
  -1  -1   3        9.32       13.95      2.09 o 
   0  -1   3    19181.33    18043.96    412.67 o 
   1  -1   3      147.16      159.75      5.12 o 
   2  -1   3      408.11      433.16      9.03 o 
   3  -1   3     2306.25     2290.12     39.87 o 
   4  -1   3     1804.33     1857.51     27.27 o 
   5  -1   3      483.41      479.06     10.66 o 
   6  -1   3     1317.62     1253.49     40.31 o 
   7  -1   3      165.97      151.57     32.61 o 
   8  -1   3      333.50      316.09     26.19 o 
  -8   0   3      166.81      187.57     18.30 o 
  -7   0   3       83.10       61.00     11.10 o 
  -6   0   3       39.38       28.56      7.32 o 
  -5   0   3      433.56      469.28     12.12 o 
  -4   0   3     1424.83     1610.70     29.91 o 
  -3   0   3      550.03      515.71     13.43 o 
  -2   0   3       44.38       45.06      3.13 o 
  -1   0   3     3867.08     3822.02     61.49 o 
   0   0   3      148.69      168.97      6.28 o 
   1   0   3     5466.07     5405.95    125.29 o 
   2   0   3     3530.81     3684.90     69.94 o 
   3   0   3     2101.76     2062.85     32.11 o 
   4   0   3      200.41      252.15      7.24 o 
   5   0   3      799.59      834.91     16.23 o 
   6   0   3      116.25      109.91      8.41 o 
   7   0   3      140.29      132.37     19.61 o 
   8   0   3       72.62       83.62     10.67 o 
  -8   1   3      133.14      118.27     16.21 o 
  -7   1   3        0.58       -8.68      6.31 o 
  -6   1   3      935.06      993.73     42.79 o 
  -5   1   3      116.42      132.33      6.15 o 
  -4   1   3     1279.71     1346.95     25.78 o 
  -3   1   3     1899.14     1949.66     24.34 o 
  -2   1   3        6.60        4.77      0.92 o 
  -1   1   3     5216.35     5153.01     82.18 o 
   0   1   3     1500.17     1614.75     43.94 o 
   1   1   3     3878.43     4014.12     64.30 o 
   2   1   3      397.12      345.80      7.90 o 
   3   1   3        2.22        0.79      1.12 o 
   4   1   3     2479.59     2585.26     40.66 o 
   5   1   3      452.36      451.22     10.60 o 
   6   1   3       34.74       28.23      4.36 o 
   7   1   3       88.01      101.29      8.52 o 
   8   1   3       33.35       45.91     11.55 o 
  -8   2   3        9.98        9.74      4.25 o 
  -7   2   3      106.53      126.54     11.17 o 
  -6   2   3      294.32      341.52     18.10 o 
  -5   2   3       18.97       11.94      2.08 o 
  -4   2   3     1624.75     1700.96     26.87 o 
  -3   2   3       25.67       38.59      2.04 o 
  -2   2   3      187.99      261.21      4.82 o 
  -1   2   3     4965.11     4877.58     89.53 o 
   0   2   3     4310.91     4496.61     86.49 o 
   1   2   3     1839.86     1753.51     26.14 o 
   2   2   3      629.87      600.14     10.44 o 
   3   2   3       81.90       74.96      3.92 o 
   4   2   3     1100.44     1100.61     19.59 o 
   5   2   3        2.81        4.73      2.21 o 
   6   2   3      365.49      376.91     15.40 o 
   7   2   3       76.83       83.18     10.05 o 
   8   2   3        7.88        6.78      5.59 o 
  -8   3   3        6.62       -1.90      9.44 o 
  -7   3   3       41.73       53.79     12.46 o 
  -6   3   3       12.15       21.83      9.19 o 
  -5   3   3       14.11        7.23      3.82 o 
  -4   3   3      450.54      465.64      9.57 o 
  -3   3   3       42.47       43.68      2.61 o 
  -2   3   3     2641.79     2751.24     41.79 o 
  -1   3   3     2162.55     2140.71     36.45 o 
   0   3   3     9956.53     9948.56    188.94 o 
   1   3   3      171.80      170.25      4.71 o 
   2   3   3       42.10       41.24      2.28 o 
   3   3   3     1199.51     1271.83     23.16 o 
   4   3   3      153.43      131.18      3.74 o 
   5   3   3      488.95      530.47     14.74 o 
   6   3   3      342.48      349.92     15.64 o 
   7   3   3        5.07        6.69      4.62 o 
   8   3   3      161.03      195.49     24.46 o 
   9   3   3       53.92       58.67     14.43 o 
  -7   4   3       10.66       -1.16      9.39 o 
  -6   4   3        8.03       -2.53      6.85 o 
  -5   4   3      310.25      334.79     13.12 o 
  -4   4   3      142.30      144.80      6.59 o 
  -3   4   3     1191.16     1265.63     21.59 o 
  -2   4   3      781.76      803.83     14.29 o 
  -1   4   3       16.20       18.83      2.45 o 
   0   4   3     7351.59     7788.78    110.31 o 
   1   4   3      380.77      375.12      8.59 o 
   2   4   3      356.71      296.13      6.45 o 
   3   4   3     2204.43     2160.15     37.76 o 
   4   4   3      199.12      203.15      5.96 o 
   5   4   3      642.92      662.58     15.78 o 
   6   4   3      236.59      238.09      7.74 o 
   7   4   3      117.12      109.54     10.97 o 
   8   4   3      107.75      114.02     11.60 o 
  -7   5   3        0.42        1.45      9.46 o 
  -6   5   3       18.27       18.33      6.72 o 
  -5   5   3      232.04      243.33     17.63 o 
  -4   5   3      121.84      123.90     21.72 o 
  -3   5   3      689.16      726.89     19.21 o 
  -2   5   3      702.84      715.02     16.32 o 
  -1   5   3       59.93       63.29      2.99 o 
   0   5   3      465.02      443.20      8.71 o 
   1   5   3      100.21       96.53      6.71 o 
   2   5   3      853.36      827.28     14.92 o 
   3   5   3      507.65      543.76     10.05 o 
   4   5   3      111.70      109.84      6.53 o 
   5   5   3      688.53      661.60     21.50 o 
   6   5   3      114.58      104.27      6.57 o 
   7   5   3        7.80       13.36      3.29 o 
   8   5   3      111.44      106.88     18.48 o 
  -6   6   3        4.82        0.29      6.15 o 
  -5   6   3      267.32      248.49     12.80 o 
  -4   6   3      112.53      122.03     25.46 o 
  -3   6   3      294.56      287.91     13.91 o 
  -2   6   3       25.22       17.90      5.46 o 
  -1   6   3      186.90      186.31      5.44 o 
   0   6   3      113.55      113.70      4.16 o 
   1   6   3      433.08      449.92     19.54 o 
   2   6   3     1145.43     1145.09     22.46 o 
   3   6   3      142.87      130.73      6.16 o 
   4   6   3      698.95      707.83     20.09 o 
   5   6   3      361.20      337.27     14.59 o 
   6   6   3       11.00        6.17      3.62 o 
   7   6   3      245.27      240.55     18.46 o 
   8   6   3       36.14       43.80     18.13 o 
  -6   7   3        2.62        0.70      6.60 o 
  -5   7   3        0.09       -0.02      5.60 o 
  -4   7   3       93.53       95.18     22.88 o 
  -3   7   3        0.89       -1.73      3.77 o 
  -2   7   3      167.67      182.81     11.25 o 
  -1   7   3      586.10      583.41     16.07 o 
   0   7   3       68.28       64.49      3.96 o 
   1   7   3       56.45       49.08      4.38 o 
   2   7   3      201.82      220.24      9.91 o 
   3   7   3        0.85       -2.32      2.53 o 
   4   7   3      141.61      120.31     10.52 o 
   5   7   3       50.27       48.17      3.78 o 
   6   7   3        4.53        5.39      3.94 o 
   7   7   3      136.70      135.22     11.46 o 
   8   7   3        6.88        0.05      4.43 o 
  -5   8   3        0.93       -1.11      6.37 o 
  -4   8   3      159.31      179.85     23.03 o 
  -3   8   3        1.11        0.29      4.50 o 
  -2   8   3      299.90      346.25     16.21 o 
  -1   8   3       88.42       92.01      8.12 o 
   0   8   3       24.53       18.18      5.79 o 
   1   8   3       26.70       32.22      4.25 o 
   2   8   3       45.50       36.39      7.25 o 
   3   8   3       26.40       32.68      5.19 o 
   4   8   3      154.84      143.90      6.28 o 
   5   8   3       97.74       90.64     10.93 o 
   6   8   3       32.02       32.11      7.55 o 
   7   8   3       59.24       54.94      7.29 o 
  -4   9   3       50.41       56.47      9.72 o 
  -3   9   3      142.46      130.91     17.19 o 
  -2   9   3        2.44        5.35      5.08 o 
  -1   9   3       83.89       52.34     11.16 o 
   0   9   3      303.63      311.52     22.19 o 
   1   9   3        7.15       15.07      6.47 o 
   2   9   3      226.51      246.60     13.21 o 
   3   9   3      278.89      273.33     12.99 o 
   4   9   3        0.38       -1.40      2.87 o 
   5   9   3        1.34       -3.06      3.13 o 
   6   9   3       35.03       37.56      5.36 o 
  -3  10   3       58.40       68.86     10.35 o 
  -2  10   3       85.60       88.82     16.78 o 
  -1  10   3       60.75       79.04     15.03 o 
   0  10   3      230.86      261.74     22.79 o 
   2  10   3       81.23       97.12     12.99 o 
   3  10   3       87.63       87.71      8.71 o 
   4  10   3        0.22       -1.50      4.84 o 
   5  10   3      150.36      150.15      7.69 o 
   6  10   3        0.16       -0.25      3.36 o 
  -1  11   3        8.33        4.43      8.77 o 
   0  11   3       85.83       91.21     16.39 o 
   1  11   3       36.82       24.02      9.73 o 
   3  11   3        9.38       18.74      9.19 o 
   4  11   3       65.60       53.28      8.28 o 
  -4 -10   4       56.78       54.10      5.76 o 
  -3 -10   4       73.67       65.82      6.92 o 
  -2 -10   4        0.16        4.65      7.85 o 
  -1 -10   4       94.37       99.15     16.89 o 
   0 -10   4        0.22       -4.41      7.40 o 
   1 -10   4        1.65        4.05      8.84 o 
   2 -10   4      225.01      215.70     25.05 o 
  -5  -9   4        2.76        7.24      3.75 o 
  -4  -9   4       16.12       12.18      4.05 o 
  -3  -9   4        0.79        0.06      3.12 o 
  -2  -9   4       76.31       89.01     14.78 o 
  -1  -9   4        4.98        1.56      6.76 o 
   0  -9   4        0.94       -0.63      6.58 o 
   1  -9   4       21.11        7.13      9.19 o 
   2  -9   4      180.55      204.99     22.97 o 
   3  -9   4       30.67       34.36      8.44 o 
  -6  -8   4        1.03       -0.28      3.45 o 
  -5  -8   4       60.92       63.93      5.40 o 
  -4  -8   4       10.12       12.04      5.75 o 
  -3  -8   4       49.94       37.83      5.10 o 
  -2  -8   4      177.43      181.19      6.82 o 
  -1  -8   4       86.68       91.64     13.40 o 
   0  -8   4      197.15      177.46     18.10 o 
   1  -8   4      109.68      126.02     16.42 o 
   2  -8   4        2.00        3.19      5.01 o 
   3  -8   4      209.65      172.93     18.37 o 
   4  -8   4        5.62       -0.89      5.77 o 
  -7  -7   4        1.58        1.30      5.13 o 
  -6  -7   4       62.71       58.57      7.75 o 
  -5  -7   4      292.77      282.71      9.50 o 
  -4  -7   4       27.22       26.62      3.90 o 
  -3  -7   4      207.41      217.05     10.87 o 
  -2  -7   4      366.13      360.71     11.39 o 
  -1  -7   4      181.09      197.34      7.32 o 
   0  -7   4      122.55      112.88     13.37 o 
   1  -7   4       15.91       21.32      5.20 o 
   2  -7   4      177.39      194.94     12.52 o 
   3  -7   4      380.21      356.06     17.32 o 
   4  -7   4        2.02        1.47      5.27 o 
   5  -7   4       30.64       35.80     11.29 o 
  -7  -6   4        0.69       -2.06      4.25 o 
  -6  -6   4      103.72      104.57     10.53 o 
  -5  -6   4      558.91      535.85     36.80 o 
  -4  -6   4      319.41      306.29     10.92 o 
  -3  -6   4      327.86      291.74      8.72 o 
  -2  -6   4      234.18      244.74      6.37 o 
  -1  -6   4      871.06      877.50     15.19 o 
   0  -6   4      452.20      473.80     16.58 o 
   1  -6   4       78.92       82.31      7.27 o 
   2  -6   4      336.69      308.79     14.25 o 
   3  -6   4        4.25        4.38      4.37 o 
   4  -6   4        1.12        4.35      5.05 o 
   5  -6   4       36.55       34.34     14.32 o 
   6  -6   4       25.52       13.09      7.16 o 
  -8  -5   4       38.12       24.42      9.17 o 
  -7  -5   4        2.09        3.79      7.08 o 
  -6  -5   4      199.16      216.08     23.96 o 
  -5  -5   4      210.74      217.73     10.73 o 
  -4  -5   4      845.54      856.60     29.53 o 
  -3  -5   4      481.00      508.99     14.62 o 
  -2  -5   4      135.78      112.96      6.18 o 
  -1  -5   4     1954.24     1994.70     25.45 o 
   0  -5   4        0.88       -0.96      1.06 o 
   1  -5   4      487.40      464.24     34.69 o 
   2  -5   4       31.61       24.42      4.83 o 
   3  -5   4       10.13       10.00      4.14 o 
   4  -5   4       34.17       38.66      6.91 o 
   5  -5   4       44.22       42.17     10.05 o 
   6  -5   4       33.70       33.08      6.59 o 
   7  -5   4       44.99       37.17      9.74 o 
  -8  -4   4       14.25       18.32      5.13 o 
  -7  -4   4      100.61       91.40      7.13 o 
  -6  -4   4      230.19      225.79     12.12 o 
  -5  -4   4       35.32       40.39      5.61 o 
  -4  -4   4     1275.32     1219.70     40.53 o 
  -3  -4   4      193.38      207.30      5.79 o 
  -2  -4   4      634.26      627.53     12.43 o 
  -1  -4   4     2654.65     2641.58     34.66 o 
   0  -4   4     2939.54     3101.68     40.28 o 
   1  -4   4      751.73      730.12     14.59 o 
   2  -4   4      234.44      238.94     13.01 o 
   3  -4   4      571.34      558.15     20.09 o 
   4  -4   4      135.37      134.56     20.86 o 
   5  -4   4       90.01       82.67     14.30 o 
   6  -4   4       46.90       54.23      7.14 o 
   7  -4   4       11.86       14.12      7.08 o 
  -8  -3   4       15.30       19.97      5.62 o 
  -7  -3   4       27.16       34.60      5.03 o 
  -6  -3   4       73.16       69.02      6.00 o 
  -5  -3   4      799.61      822.02     27.98 o 
  -4  -3   4      905.57      891.02     29.88 o 
  -3  -3   4       18.18       11.39      2.40 o 
  -2  -3   4     2804.49     2864.86     45.24 o 
  -1  -3   4      824.69      891.52     14.15 o 
   0  -3   4      885.99      966.28     13.83 o 
   1  -3   4      956.26      962.57     18.01 o 
   2  -3   4      538.57      499.67     23.01 o 
   3  -3   4     1347.43     1287.50     35.91 o 
   4  -3   4       85.12       91.23      8.33 o 
   5  -3   4       51.63       59.72      8.29 o 
   6  -3   4      267.73      304.12     17.10 o 
   7  -3   4        0.02       -0.86      6.10 o 
   8  -3   4       77.27      107.91     27.52 o 
  -8  -2   4      136.79      136.33      8.27 o 
  -7  -2   4       54.43       60.99      5.17 o 
  -6  -2   4      448.65      434.39     12.69 o 
  -5  -2   4      487.77      480.86     19.13 o 
  -4  -2   4       73.15       67.04      4.52 o 
  -3  -2   4      723.40      717.52     16.81 o 
  -2  -2   4     1416.79     1500.47     34.16 o 
  -1  -2   4      833.61      790.26     12.41 o 
   0  -2   4     4348.58     4532.07     71.57 o 
   1  -2   4        5.67        2.09      0.97 o 
   2  -2   4      477.91      432.95      9.17 o 
   3  -2   4      313.44      280.35      6.92 o 
   4  -2   4      269.81      261.66      7.75 o 
   5  -2   4      302.63      302.42     15.88 o 
   6  -2   4       12.36        8.01      4.95 o 
   7  -2   4       62.65       69.48     10.36 o 
   8  -2   4      395.33      375.95     21.09 o 
  -8  -1   4      152.38      152.54      8.36 o 
  -7  -1   4        6.34        3.66      2.38 o 
  -6  -1   4       22.95       22.59      3.80 o 
  -5  -1   4      315.61      284.30     10.78 o 
  -4  -1   4      821.63      829.72     12.52 o 
  -3  -1   4      624.05      650.38     19.91 o 
  -2  -1   4       53.83       51.92      4.68 o 
  -1  -1   4     3024.47     3135.13     45.76 o 
   0  -1   4     3583.88     3732.52     82.91 o 
   1  -1   4     1998.93     2234.49     37.88 o 
   2  -1   4       72.97       53.04      2.49 o 
   3  -1   4      582.99      617.97     12.99 o 
   4  -1   4        6.69        7.18      1.31 o 
   5  -1   4      184.81      191.24     11.55 o 
   6  -1   4      741.67      712.47     25.89 o 
   7  -1   4      501.16      507.71     22.20 o 
   8  -1   4      138.31      138.05     13.55 o 
  -8   0   4       71.13       63.54      5.16 o 
  -7   0   4      155.10      144.21      6.43 o 
  -6   0   4      761.03      773.98     19.80 o 
  -5   0   4      358.41      373.64     10.67 o 
  -4   0   4     1395.60     1351.79     19.08 o 
  -3   0   4      148.34      134.37      3.68 o 
  -2   0   4      184.39      187.20      5.18 o 
  -1   0   4     1982.34     1945.24     38.99 o 
   0   0   4      485.64      495.54      9.67 o 
   1   0   4     1726.85     1767.06     35.51 o 
   2   0   4      516.02      499.35     12.07 o 
   3   0   4       46.07       54.89      3.04 o 
   4   0   4      111.56       89.84      4.86 o 
   5   0   4      131.29      131.41      5.26 o 
   6   0   4      102.29       71.81      8.53 o 
   7   0   4       68.74       80.62     15.95 o 
   8   0   4       17.95       24.13      7.22 o 
  -8   1   4        0.37       -2.78      5.20 o 
  -7   1   4      549.30      535.55     16.04 o 
  -6   1   4      327.81      320.66     10.56 o 
  -5   1   4      141.33      151.36      5.83 o 
  -4   1   4      687.55      652.69     11.98 o 
  -3   1   4      265.85      273.25      5.59 o 
  -2   1   4       11.09        6.35      1.00 o 
  -1   1   4        8.63       16.02      1.56 o 
   0   1   4     2380.81     2470.39     41.46 o 
   1   1   4      816.85      823.62     13.28 o 
   2   1   4      127.71      120.61      3.55 o 
   3   1   4       52.20       76.96      3.67 o 
   4   1   4     1706.80     1683.57     47.08 o 
   5   1   4        3.54        3.06      1.89 o 
   6   1   4        6.72        9.01      3.51 o 
   7   1   4      221.52      239.20     33.09 o 
   8   1   4       33.19       36.16      8.08 o 
   9   1   4       12.43       21.27     11.68 o 
  -8   2   4       21.44       28.04      6.46 o 
  -7   2   4      267.11      264.00     11.04 o 
  -6   2   4        2.42        0.95      2.86 o 
  -5   2   4      544.54      547.24     19.20 o 
  -4   2   4       31.71       23.71      2.14 o 
  -3   2   4      101.03      101.83      3.39 o 
  -2   2   4     1615.80     1581.34     20.80 o 
  -1   2   4      353.23      387.67      7.34 o 
   0   2   4        8.67        4.31      1.29 o 
   1   2   4      751.59      747.12     13.99 o 
   2   2   4       10.69        5.89      1.19 o 
   3   2   4     1620.22     1612.14     27.83 o 
   4   2   4      239.72      271.31      7.26 o 
   5   2   4      361.35      382.72      9.69 o 
   6   2   4        7.64       10.01      3.57 o 
   7   2   4      154.46      163.94     16.65 o 
   8   2   4      113.90      122.90     17.25 o 
   9   2   4        3.00        2.35      8.17 o 
  -8   3   4       12.52       13.67     10.76 o 
  -7   3   4       14.84       16.62      9.28 o 
  -6   3   4       85.82       80.24      6.79 o 
  -5   3   4      244.17      258.55     10.87 o 
  -4   3   4      104.99      108.54      3.89 o 
  -3   3   4      415.31      432.73      8.69 o 
  -2   3   4     1598.69     1625.90     26.29 o 
  -1   3   4       41.29       34.81      3.18 o 
   0   3   4     3658.48     3794.75     61.54 o 
   1   3   4      197.53      214.64      5.60 o 
   2   3   4     1160.78     1191.96     19.36 o 
   3   3   4      344.93      322.23      7.79 o 
   4   3   4      195.32      196.78      4.88 o 
   5   3   4      615.54      636.26     12.82 o 
   6   3   4       27.54       33.41      8.75 o 
   7   3   4       94.59       88.27      9.56 o 
   8   3   4       89.19       96.08     18.19 o 
   9   3   4        0.45        1.43      8.90 o 
  -7   4   4        6.23        2.95      9.35 o 
  -6   4   4      119.84      135.39     16.37 o 
  -5   4   4       83.30       76.13     12.91 o 
  -4   4   4       29.06       22.16      3.39 o 
  -3   4   4      943.62      950.07     15.94 o 
  -2   4   4      524.10      515.32     10.30 o 
  -1   4   4     1025.65     1091.83     20.35 o 
   0   4   4     3448.03     3410.80     49.85 o 
   1   4   4       29.18       25.93      4.11 o 
   2   4   4     2711.91     2823.88     55.69 o 
   3   4   4      926.99      956.97     21.02 o 
   4   4   4      649.40      611.43     11.62 o 
   5   4   4      387.80      416.42     11.39 o 
   6   4   4        2.40        0.44      2.16 o 
   7   4   4       30.66       36.58      3.52 o 
   8   4   4       25.21       25.04     13.89 o 
  -7   5   4        5.54        6.02      9.57 o 
  -6   5   4      125.67      134.94     17.33 o 
  -5   5   4      181.22      155.60     12.29 o 
  -4   5   4      132.67      143.35      8.53 o 
  -3   5   4      988.46     1048.25     21.17 o 
  -2   5   4       33.00       29.72      2.51 o 
  -1   5   4      403.03      438.64     10.12 o 
   0   5   4     1759.10     1839.21     28.44 o 
   1   5   4     2461.58     2651.66     45.22 o 
   2   5   4      578.71      535.10     12.13 o 
   3   5   4      137.21      145.01      4.77 o 
   4   5   4     1699.84     1735.68     65.79 o 
   5   5   4       69.84       64.09     13.98 o 
   6   5   4      160.96      169.91      7.46 o 
   7   5   4      154.09      149.49      7.29 o 
   8   5   4       19.56       12.69      3.65 o 
  -6   6   4       17.68       12.57     14.44 o 
  -5   6   4        0.54        5.67      5.67 o 
  -4   6   4       84.22      104.71      9.73 o 
  -3   6   4       14.74       10.21      4.31 o 
  -2   6   4       37.44       38.08      3.42 o 
  -1   6   4      514.09      490.29     10.30 o 
   0   6   4      381.43      392.82      8.49 o 
   1   6   4     1015.70      961.00     19.20 o 
   2   6   4      241.88      220.62      9.65 o 
   3   6   4       42.65       37.65      4.86 o 
   4   6   4      407.54      436.77     10.43 o 
   5   6   4        0.27       -1.62      3.52 o 
   6   6   4      333.35      348.09     13.47 o 
   7   6   4      115.50      112.21      8.05 o 
   8   6   4        0.94       -1.32      4.47 o 
  -6   7   4        4.76        4.32      7.51 o 
  -5   7   4      114.63      102.32      9.45 o 
  -4   7   4       78.65       76.70      9.21 o 
  -3   7   4       36.94       37.37      8.29 o 
  -2   7   4     1051.95     1105.36     32.73 o 
  -1   7   4      220.02      218.21      8.41 o 
   0   7   4       22.73       25.53      3.10 o 
   1   7   4      821.53      851.55     22.82 o 
   2   7   4       31.76       35.78      7.98 o 
   3   7   4       48.90       36.66      9.01 o 
   4   7   4      312.34      352.21     11.98 o 
   5   7   4      186.31      189.89      6.69 o 
   6   7   4       38.58       37.73      5.76 o 
   7   7   4        1.47        3.19      4.69 o 
   8   7   4       21.69       20.79      5.43 o 
  -5   8   4       90.65       79.61     11.29 o 
  -4   8   4       22.41       28.30      7.21 o 
  -3   8   4      103.38       99.11      9.89 o 
  -2   8   4       36.28       43.67     10.98 o 
  -1   8   4        0.56        0.02      4.19 o 
   0   8   4      293.50      281.98     16.80 o 
   1   8   4       15.63        8.09      3.84 o 
   2   8   4      280.49      237.71     11.03 o 
   3   8   4       54.68       57.20      6.42 o 
   4   8   4        1.23       -1.83      2.43 o 
   5   8   4        4.23        6.25      2.88 o 
   6   8   4        3.18        3.52      4.19 o 
   7   8   4       39.02       38.43      6.70 o 
  -4   9   4        0.25        0.13      5.62 o 
  -3   9   4      138.65      133.45     12.03 o 
  -2   9   4       29.16       25.63      6.43 o 
  -1   9   4      762.56      836.33     42.43 o 
   1   9   4      118.99       96.53     11.25 o 
   2   9   4      242.94      256.95     12.29 o 
   3   9   4       77.22       88.23      8.12 o 
   4   9   4       93.72      112.23     23.77 o 
   5   9   4      172.66      169.94     16.21 o 
   6   9   4        0.05       -0.20      3.00 o 
   7   9   4       60.88       47.52      7.62 o 
  -3  10   4      144.29      112.05     12.05 o 
  -2  10   4       52.93       62.27     14.74 o 
  -1  10   4       43.38       30.31      9.86 o 
   0  10   4       26.37       35.79     11.05 o 
   2  10   4       10.13       17.74      8.30 o 
   3  10   4        1.63       -5.51      4.47 o 
   4  10   4       82.44       74.01     13.70 o 
   5  10   4       13.84       10.43      8.82 o 
   6  10   4        7.63       10.84      3.79 o 
  -1  11   4       46.59       54.28     14.09 o 
   0  11   4       29.08       15.37     10.07 o 
   3  11   4       32.58       26.57      9.66 o 
   4  11   4       41.01       50.71      8.26 o 
  -3 -10   5        0.54       -3.62      4.23 o 
  -2 -10   5      150.20      161.73     19.73 o 
  -1 -10   5        6.68       17.27      9.66 o 
   0 -10   5        4.58        6.93      9.06 o 
   1 -10   5      127.57      161.46     22.16 o 
  -5  -9   5       30.38       37.05      5.27 o 
  -4  -9   5        0.10        3.38      3.49 o 
  -3  -9   5       87.60      108.91      7.46 o 
  -2  -9   5      102.31      121.43      8.16 o 
  -1  -9   5        7.09        4.34      8.12 o 
   0  -9   5       59.76       54.66     12.44 o 
   1  -9   5       23.82       21.03     10.47 o 
   2  -9   5      115.90      102.21     17.53 o 
   3  -9   5       38.41       15.41     15.08 o 
  -6  -8   5       78.65       81.03      6.34 o 
  -5  -8   5       10.97       12.56      3.78 o 
  -4  -8   5       14.24       12.59      3.69 o 
  -3  -8   5       62.51       57.44      7.15 o 
  -2  -8   5        3.35        0.36      3.02 o 
  -1  -8   5      156.67      157.53      8.42 o 
   0  -8   5       14.86       12.50      7.56 o 
   1  -8   5       11.49        9.97      8.39 o 
   2  -8   5      437.91      452.40     20.07 o 
   3  -8   5       45.88       46.61      8.60 o 
   4  -8   5       52.42       60.83     11.92 o 
  -7  -7   5       12.98        6.28      6.01 o 
  -6  -7   5      278.18      256.51     14.27 o 
  -5  -7   5       58.15       60.08      5.67 o 
  -4  -7   5      113.93       98.64      6.37 o 
  -3  -7   5       21.50       13.47      2.77 o 
  -2  -7   5        4.61        4.62      2.34 o 
  -1  -7   5      440.32      460.36     12.34 o 
   0  -7   5       86.18       84.28     12.26 o 
   1  -7   5      253.81      259.65     15.29 o 
   2  -7   5      184.94      188.73     12.67 o 
   3  -7   5        3.17        2.83      5.15 o 
   4  -7   5      164.30      183.46     14.64 o 
   5  -7   5        9.74        8.38      6.63 o 
  -7  -6   5       31.10       43.10      7.33 o 
  -6  -6   5       44.60       25.63      8.29 o 
  -5  -6   5      295.93      306.11      9.57 o 
  -4  -6   5       42.84       36.59      4.04 o 
  -3  -6   5      295.39      282.33     12.82 o 
  -2  -6   5      752.14      771.37     15.27 o 
  -1  -6   5      556.73      564.91     11.09 o 
   0  -6   5       20.46       17.34      2.75 o 
   1  -6   5      158.55      166.34     12.50 o 
   2  -6   5       81.34       77.13     14.89 o 
   3  -6   5      186.47      185.76     15.66 o 
   4  -6   5       59.81       51.49      8.85 o 
   5  -6   5        5.59        7.08      6.69 o 
   6  -6   5       14.52       11.54      7.62 o 
  -7  -5   5       32.24       31.51      6.50 o 
  -6  -5   5       27.54       20.94      6.06 o 
  -5  -5   5      467.28      457.18     20.71 o 
  -4  -5   5       22.13       30.58      3.86 o 
  -3  -5   5      120.09      124.48      5.88 o 
  -2  -5   5     1141.16     1154.17     19.10 o 
  -1  -5   5       16.95       24.20      2.12 o 
   0  -5   5      395.28      413.85      7.15 o 
   1  -5   5      174.73      184.40     10.03 o 
   2  -5   5      167.18      157.07      9.99 o 
   3  -5   5      196.78      208.32     34.17 o 
   4  -5   5       17.20        6.56      6.12 o 
   5  -5   5      177.90      172.08     26.04 o 
   6  -5   5        0.86        2.90      5.93 o 
   7  -5   5        1.38       -5.16      6.49 o 
  -8  -4   5       20.64       25.17      8.88 o 
  -7  -4   5       12.04        7.32      4.87 o 
  -6  -4   5       42.87       35.59      6.19 o 
  -5  -4   5      705.06      707.12     26.89 o 
  -4  -4   5        0.25       -0.90      1.87 o 
  -3  -4   5      207.63      189.58      6.76 o 
  -2  -4   5      745.12      771.01     15.24 o 
  -1  -4   5      466.26      470.44      8.27 o 
   0  -4   5     2245.14     2252.28     30.18 o 
   1  -4   5       37.84       40.75      3.25 o 
   2  -4   5     1194.75     1166.93     43.43 o 
   3  -4   5      989.05      977.95     30.23 o 
   4  -4   5       26.28       22.38      5.99 o 
   5  -4   5       76.71       82.72     21.15 o 
   6  -4   5      167.24      164.52     14.00 o 
   7  -4   5       59.22       51.27     10.33 o 
  -8  -3   5        2.52       10.71      5.19 o 
  -7  -3   5       15.95        7.65      4.61 o 
  -6  -3   5      472.90      439.21     18.23 o 
  -5  -3   5      292.88      289.94     13.62 o 
  -4  -3   5      257.78      264.71     12.84 o 
  -3  -3   5      359.08      403.22      8.84 o 
  -2  -3   5       35.35       32.65      3.18 o 
  -1  -3   5     4113.39     4136.97     66.87 o 
   0  -3   5      285.81      274.26      7.43 o 
   1  -3   5       59.21       55.73      2.92 o 
   2  -3   5     1325.21     1339.42     25.72 o 
   3  -3   5      239.04      216.98     43.75 o 
   4  -3   5      220.53      187.82     13.10 o 
   5  -3   5      171.32      165.78     17.22 o 
   6  -3   5      147.25      138.93     12.71 o 
   7  -3   5       29.14       36.24      9.55 o 
  -8  -2   5        9.02        8.86      4.70 o 
  -7  -2   5        1.71        1.86      3.71 o 
  -6  -2   5       88.99       98.33      7.16 o 
  -5  -2   5       25.63       23.42      4.16 o 
  -4  -2   5      556.04      540.45     19.97 o 
  -3  -2   5     1275.86     1180.90     25.99 o 
  -2  -2   5       48.48       43.21      2.90 o 
  -1  -2   5     1949.21     1909.95     47.59 o 
   0  -2   5     3037.05     3133.18     39.90 o 
   1  -2   5      233.45      221.48      5.92 o 
   2  -2   5     1115.93     1131.04     21.04 o 
   3  -2   5       62.39       49.80      3.37 o 
   4  -2   5     1170.15     1087.36     32.47 o 
   5  -2   5      162.67      167.42      8.84 o 
   6  -2   5       11.33       11.73      5.46 o 
   7  -2   5      477.94      478.73     30.53 o 
   8  -2   5       71.50       48.72     18.79 o 
  -8  -1   5        4.19        2.73      4.21 o 
  -7  -1   5       53.46       64.91      5.27 o 
  -6  -1   5       62.16       66.57      4.89 o 
  -5  -1   5      324.40      298.42      9.98 o 
  -4  -1   5     1051.52     1018.37     26.83 o 
  -3  -1   5      109.31       83.58      7.50 o 
  -2  -1   5     1853.26     1864.98     32.68 o 
  -1  -1   5      222.81      224.88      4.33 o 
   0  -1   5     4017.11     4240.04     54.81 o 
   1  -1   5      345.15      298.41     15.52 o 
   2  -1   5     3154.16     3412.31     57.56 o 
   3  -1   5     2114.34     2156.71     38.22 o 
   4  -1   5      459.40      440.14      8.42 o 
   5  -1   5      252.95      243.60     13.05 o 
   6  -1   5       36.01       50.88     16.08 o 
   7  -1   5       30.67       23.16      7.15 o 
   8  -1   5        3.17        6.26     12.43 o 
  -8   0   5       95.53       98.42     14.38 o 
  -7   0   5       60.08       59.29      5.74 o 
  -6   0   5      138.14      137.60      6.87 o 
  -5   0   5      174.45      174.06      7.18 o 
  -4   0   5      861.23      922.63     18.17 o 
  -3   0   5       14.25       11.26      1.97 o 
  -2   0   5     1665.93     1621.47     28.56 o 
  -1   0   5      545.33      581.75     11.66 o 
   0   0   5     1382.14     1436.13     21.96 o 
   1   0   5     4623.19     4373.63     87.58 o 
   2   0   5      944.51     1068.50     22.51 o 
   3   0   5     2069.83     2124.99     56.49 o 
   4   0   5      417.13      423.58      9.72 o 
   5   0   5       71.82       74.63      4.49 o 
   6   0   5      557.54      548.30     28.88 o 
   7   0   5        5.54        2.30      5.15 o 
   8   0   5      121.59      159.18     14.06 o 
  -8   1   5       67.12       69.59      6.40 o 
  -7   1   5      102.30       88.62      6.28 o 
  -6   1   5        1.00        0.84      2.76 o 
  -5   1   5      971.47     1019.41     25.90 o 
  -4   1   5       79.30       79.99      4.05 o 
  -3   1   5     2962.78     3003.89     40.92 o 
  -2   1   5      145.66      124.60      4.38 o 
  -1   1   5       19.35       16.92      2.19 o 
   0   1   5        9.71       17.82      1.48 o 
   1   1   5       91.37       86.01      2.80 o 
   2   1   5       26.60       21.43      1.53 o 
   3   1   5     3093.14     3141.50     47.89 o 
   4   1   5      342.18      381.13      8.83 o 
   5   1   5      324.43      327.11      8.66 o 
   6   1   5     1127.69     1157.19     27.81 o 
   7   1   5       49.26       50.27      8.10 o 
   8   1   5      106.64      122.25     12.38 o 
  -8   2   5        4.91        0.73      4.38 o 
  -7   2   5        0.74       -0.66      4.35 o 
  -6   2   5      171.81      180.17      8.83 o 
  -5   2   5      251.23      272.66     23.23 o 
  -4   2   5      752.06      753.09     14.26 o 
  -3   2   5      745.85      732.27     12.13 o 
  -2   2   5      634.02      674.87     10.92 o 
  -1   2   5      267.00      285.48      6.91 o 
   0   2   5      319.70      312.64     12.27 o 
   1   2   5      947.72      902.11     14.86 o 
   2   2   5      127.26      131.51      3.47 o 
   3   2   5      101.88      115.29      4.08 o 
   4   2   5      856.02      845.13     16.72 o 
   5   2   5      588.88      602.04     13.14 o 
   6   2   5       52.29       43.40      5.25 o 
   7   2   5      400.56      422.98     14.93 o 
   8   2   5       53.49       49.41     13.00 o 
   9   2   5        1.62        0.72      8.16 o 
  -7   3   5       11.17        5.78      4.72 o 
  -6   3   5      159.55      195.01     10.19 o 
  -5   3   5       17.39       14.32      3.93 o 
  -4   3   5     1440.99     1500.08     22.91 o 
  -3   3   5      243.68      236.34      5.38 o 
  -2   3   5     1103.29     1161.27     18.01 o 
  -1   3   5     3611.53     3506.00     58.94 o 
   0   3   5       15.50       17.72      1.85 o 
   1   3   5      990.23      931.31     17.36 o 
   2   3   5     3001.06     2963.59     44.32 o 
   3   3   5       37.16       45.20      2.81 o 
   4   3   5     1538.01     1561.13     23.16 o 
   5   3   5       50.48       49.35      3.11 o 
   6   3   5       75.13       94.18      6.71 o 
   7   3   5      434.99      464.54     19.57 o 
   8   3   5       18.41       23.94      6.84 o 
  -7   4   5       38.11       45.69     12.35 o 
  -6   4   5      234.73      224.27     19.88 o 
  -5   4   5       68.35       58.14      7.15 o 
  -4   4   5      551.24      557.92     12.42 o 
  -3   4   5        1.47        0.85      1.48 o 
  -2   4   5      333.63      322.29     12.14 o 
  -1   4   5     6274.73     6284.25    103.51 o 
   0   4   5     1078.40     1100.80     20.22 o 
   1   4   5     6520.31     6915.82    111.25 o 
   2   4   5      942.17     1015.32     19.53 o 
   3   4   5      304.17      354.34      6.09 o 
   4   4   5      687.48      727.39     14.59 o 
   5   4   5        0.21       -0.48      2.15 o 
   6   4   5      167.40      169.00     11.88 o 
   7   4   5       37.11       40.87      5.21 o 
   8   4   5       35.39       36.97      4.06 o 
  -7   5   5       38.75       54.96     14.41 o 
  -6   5   5        9.62       13.15      9.37 o 
  -5   5   5       20.26       24.56      6.58 o 
  -4   5   5      287.28      286.46      9.75 o 
  -3   5   5       46.16       42.99      3.42 o 
  -2   5   5      101.77      104.59      4.31 o 
  -1   5   5     1890.62     1986.88     35.44 o 
   0   5   5     2261.16     2260.23     38.90 o 
   1   5   5       42.84       36.01      3.27 o 
   2   5   5       63.40       69.52      5.25 o 
   3   5   5      850.82      851.42     20.51 o 
   4   5   5      186.48      179.44     11.92 o 
   5   5   5      285.38      275.27     11.52 o 
   6   5   5      408.40      418.49     13.30 o 
   7   5   5       23.40       19.42      4.45 o 
   8   5   5       52.41       53.04      6.82 o 
  -6   6   5       18.30       22.64     10.54 o 
  -5   6   5      147.73      140.98     20.68 o 
  -4   6   5        1.10       -1.63      3.16 o 
  -3   6   5      204.01      198.43      8.87 o 
  -2   6   5      685.25      661.45     14.56 o 
  -1   6   5       22.81       23.87      2.81 o 
   0   6   5     2200.33     2182.89     38.27 o 
   1   6   5       70.82       66.68      4.15 o 
   2   6   5      565.73      619.93     20.28 o 
   3   6   5     1734.45     1657.80     40.92 o 
   4   6   5      132.58      130.75      5.14 o 
   5   6   5      468.88      471.00     16.18 o 
   6   6   5       86.45      111.68     10.32 o 
   7   6   5        5.69       13.69      6.73 o 
   8   6   5       18.13       31.12      5.64 o 
  -6   7   5       41.60       28.12     18.01 o 
  -5   7   5       42.62       59.44      9.79 o 
  -4   7   5       10.00       10.69      5.12 o 
  -3   7   5      153.94      170.29     14.25 o 
  -2   7   5       12.86       11.59      3.34 o 
  -1   7   5       32.45       38.36      3.68 o 
   0   7   5      906.81      994.69     20.21 o 
   1   7   5      123.94      136.21      6.70 o 
   2   7   5      291.76      296.14     11.88 o 
   3   7   5      170.18      150.20     12.57 o 
   4   7   5        0.85       -0.13      2.24 o 
   5   7   5       11.12       11.53      3.97 o 
   6   7   5       25.34       17.11      4.73 o 
   7   7   5       27.78       30.71      5.76 o 
   8   7   5       12.14        6.74      4.96 o 
  -5   8   5       20.09        9.05      6.96 o 
  -4   8   5       43.82       39.11      7.79 o 
  -3   8   5       31.69       26.15      7.37 o 
  -2   8   5        6.37        6.63      4.24 o 
  -1   8   5      790.45      844.60     31.24 o 
   0   8   5       86.74       95.39     10.35 o 
   1   8   5      498.46      478.00     24.42 o 
   2   8   5      232.50      202.35     10.39 o 
   3   8   5       40.52       21.87      5.00 o 
   4   8   5      651.98      630.10     26.13 o 
   5   8   5       13.02        9.68      2.95 o 
   6   8   5       54.56       52.16      7.17 o 
   7   8   5      108.28      101.24      9.69 o 
  -4   9   5       72.98       63.49     10.02 o 
  -3   9   5        1.88        6.72      5.62 o 
  -2   9   5       35.80       45.53     16.28 o 
  -1   9   5       80.23       86.05     13.89 o 
   0   9   5        9.11        9.64      5.97 o 
   1   9   5      156.71      124.20     12.71 o 
   2   9   5       19.94       23.06      5.18 o 
   3   9   5      257.82      242.49     12.32 o 
   4   9   5      112.92      141.53     23.10 o 
   5   9   5       46.75       33.75      6.83 o 
   6   9   5       18.05       18.24      3.79 o 
  -3  10   5        1.16        2.64      5.98 o 
  -2  10   5       41.38       36.41     12.05 o 
  -1  10   5       36.84       20.56      9.35 o 
   0  10   5       69.83       52.41     11.83 o 
   1  10   5      124.89      125.37     13.60 o 
   2  10   5        4.90        4.45      6.85 o 
   3  10   5      116.01      112.66      9.75 o 
   4  10   5       14.54        6.37      6.66 o 
   5  10   5       20.75        7.41      5.54 o 
   6  10   5        9.66       18.75      6.42 o 
  -1  11   5        6.24        3.13      7.74 o 
   0  11   5       63.79       70.55     14.69 o 
   2  11   5        0.35       -6.66      6.66 o 
   3  11   5       35.79       26.77      9.33 o 
   4  11   5        0.02        4.60      5.60 o 
  -2 -10   6       14.76        9.93     10.62 o 
  -1 -10   6       14.89        9.80      9.31 o 
   0 -10   6       18.70       20.09     11.92 o 
  -4  -9   6        5.69       15.97      5.35 o 
  -3  -9   6       45.80       37.71      6.80 o 
  -2  -9   6        8.57       10.54      4.51 o 
  -1  -9   6       23.58       16.69      9.08 o 
   0  -9   6        8.45        4.79      8.66 o 
   1  -9   6        9.03      -10.62      7.69 o 
   2  -9   6       63.86       60.44     14.11 o 
   3  -9   6        0.01        3.04      7.13 o 
  -5  -8   6        3.46        8.41      3.93 o 
  -4  -8   6       42.46       38.08      4.88 o 
  -3  -8   6        3.00        1.60      2.98 o 
  -2  -8   6      138.86      138.96      8.32 o 
  -1  -8   6      152.78      154.37      8.52 o 
   0  -8   6       23.65       24.00      9.78 o 
   1  -8   6       29.24       30.91     10.47 o 
   2  -8   6       61.42       51.09      8.51 o 
   3  -8   6       12.07       17.26      6.95 o 
   4  -8   6       41.52       39.08      9.59 o 
  -6  -7   6        2.42       -0.89      3.49 o 
  -5  -7   6       45.83       65.41      8.42 o 
  -4  -7   6      112.62      111.44      6.32 o 
  -3  -7   6        0.09        1.70      2.48 o 
  -2  -7   6      242.15      242.63      7.66 o 
  -1  -7   6      150.68      157.06      8.05 o 
   0  -7   6       11.03        5.14      6.64 o 
   1  -7   6       47.28       55.74      7.62 o 
   2  -7   6      119.70       88.28      9.32 o 
   3  -7   6      350.23      347.09     30.90 o 
   4  -7   6       10.20       -1.65      5.72 o 
   5  -7   6        0.91       -5.93      5.88 o 
  -7  -6   6       56.32       61.39      8.67 o 
  -6  -6   6       56.41       62.99      8.13 o 
  -5  -6   6       65.33       79.42      5.52 o 
  -4  -6   6       13.52       11.98      4.52 o 
  -3  -6   6        8.20       12.80      2.77 o 
  -2  -6   6      473.31      467.09     11.65 o 
  -1  -6   6        0.36       -2.23      1.54 o 
   0  -6   6      199.75      231.22      7.78 o 
   1  -6   6       57.02       52.01      8.10 o 
   2  -6   6        0.74        0.69      3.73 o 
   3  -6   6       85.80       99.10      9.99 o 
   4  -6   6        0.97       -0.71      4.92 o 
   5  -6   6       25.36       20.56      7.27 o 
   6  -6   6        1.77        7.27      6.86 o 
  -7  -5   6       15.99       20.94      6.76 o 
  -6  -5   6       36.21       41.20      7.65 o 
  -5  -5   6       12.66        7.68      3.08 o 
  -4  -5   6      157.39      142.38      6.69 o 
  -3  -5   6      260.32      282.72     15.18 o 
  -2  -5   6      304.07      321.04      8.27 o 
  -1  -5   6      294.78      270.32      6.15 o 
   0  -5   6      940.60      907.72     14.23 o 
   1  -5   6       11.26       11.00      3.87 o 
   2  -5   6      312.69      303.06     14.08 o 
   3  -5   6      352.60      341.22     16.07 o 
   4  -5   6      160.17      164.34     17.21 o 
   5  -5   6       50.29       49.01      8.72 o 
   6  -5   6        1.54        0.69      5.82 o 
  -7  -4   6       15.84       15.14      5.99 o 
  -6  -4   6       14.02       16.42      5.46 o 
  -5  -4   6      160.56      153.55     10.96 o 
  -4  -4   6       12.78        8.92      2.56 o 
  -3  -4   6      289.46      282.33      7.67 o 
  -2  -4   6       63.70       56.44      3.07 o 
  -1  -4   6     2288.13     2359.47     29.24 o 
   0  -4   6      281.40      308.15      6.26 o 
   1  -4   6       92.88       87.77      4.06 o 
   2  -4   6     1076.84     1069.09     31.45 o 
   3  -4   6        0.47       -0.20      3.35 o 
   4  -4   6      127.42      126.55     10.58 o 
   5  -4   6       13.99        9.31      5.49 o 
   6  -4   6        7.37        5.02      6.19 o 
   7  -4   6       26.42       35.25      9.34 o 
  -8  -3   6        3.44        4.09      5.66 o 
  -7  -3   6        0.83        0.36      4.65 o 
  -6  -3   6      180.16      192.02     12.03 o 
  -5  -3   6       10.23        7.29      4.30 o 
  -4  -3   6     1221.49     1181.97     40.22 o 
  -3  -3   6      443.82      444.63     11.75 o 
  -2  -3   6      276.03      275.45      6.63 o 
  -1  -3   6     1600.11     1681.14     25.44 o 
   0  -3   6      699.91      731.66     12.24 o 
   1  -3   6     2331.72     2304.32     40.37 o 
   2  -3   6       91.66       94.96      3.85 o 
   3  -3   6      830.37      808.38     26.03 o 
   4  -3   6      318.92      327.28     15.53 o 
   5  -3   6       63.32       55.17      8.21 o 
   6  -3   6      170.85      180.92     14.31 o 
   7  -3   6       84.34       68.52     10.89 o 
  -8  -2   6        5.74        7.51      5.19 o 
  -7  -2   6      118.44      110.69      9.08 o 
  -6  -2   6        2.08        5.79      3.98 o 
  -5  -2   6      241.97      257.29     13.09 o 
  -4  -2   6     1713.15     1752.61     55.42 o 
  -3  -2   6        3.83        3.24      1.48 o 
  -2  -2   6      570.37      533.01      9.48 o 
  -1  -2   6     2096.96     2137.10     31.14 o 
   0  -2   6     3701.95     3819.62     42.32 o 
   1  -2   6       92.11       81.31      3.12 o 
   2  -2   6      847.00      849.48     16.87 o 
   3  -2   6     1235.30     1190.15     22.85 o 
   4  -2   6       61.84       61.82      7.38 o 
   5  -2   6       62.87       60.40     24.36 o 
   6  -2   6       48.71       42.99      8.03 o 
   7  -2   6        3.25        6.61      6.11 o 
   8  -2   6        2.85        3.77      6.94 o 
  -8  -1   6       44.86       38.60      6.51 o 
  -7  -1   6       80.55       88.86      6.55 o 
  -6  -1   6       74.91       75.22      6.80 o 
  -5  -1   6      276.04      291.17     13.38 o 
  -4  -1   6      204.82      219.64     11.03 o 
  -3  -1   6       52.73       39.51      5.60 o 
  -2  -1   6     2395.52     2407.93     41.62 o 
  -1  -1   6       26.81       31.00      1.84 o 
   0  -1   6     7484.92     7560.03    118.81 o 
   1  -1   6     3025.84     3090.79     51.52 o 
   2  -1   6     1344.35     1456.98     23.32 o 
   3  -1   6      882.28      850.95     15.01 o 
   4  -1   6        5.84        3.52      1.90 o 
   5  -1   6      379.25      391.40     17.06 o 
   6  -1   6       15.07       12.78      5.59 o 
   7  -1   6       56.26       77.00     12.01 o 
   8  -1   6       14.57       20.94      7.96 o 
  -8   0   6       81.62       87.07      7.08 o 
  -7   0   6       18.65       15.51      4.10 o 
  -6   0   6       41.98       38.00      4.48 o 
  -5   0   6      105.76       96.87      5.96 o 
  -4   0   6       25.53       29.82      4.43 o 
  -3   0   6     2671.41     2716.95     46.80 o 
  -2   0   6     1546.42     1554.50     28.07 o 
  -1   0   6     1161.93     1110.80     17.87 o 
   0   0   6     3698.93     3851.62     45.18 o 
   1   0   6        0.07       -0.51      0.91 o 
   2   0   6     1848.79     1850.14     29.07 o 
   3   0   6        4.51        1.75      1.13 o 
   4   0   6      537.93      542.89     12.43 o 
   5   0   6      491.11      503.68     11.20 o 
   6   0   6        8.01        3.42      4.57 o 
   7   0   6       52.47       69.13     23.92 o 
   8   0   6       14.78       14.86      6.92 o 
  -8   1   6       22.52       16.25      5.10 o 
  -7   1   6       27.14       25.02      4.66 o 
  -6   1   6      153.32      149.61      7.83 o 
  -5   1   6      181.84      170.53      8.07 o 
  -4   1   6      188.55      172.23      6.76 o 
  -3   1   6      655.98      646.13     24.53 o 
  -2   1   6     1489.36     1634.18     29.20 o 
  -1   1   6      356.57      344.05     10.91 o 
   0   1   6        1.83        1.29      0.75 o 
   1   1   6      113.44      113.98      3.70 o 
   2   1   6      457.34      424.40      9.42 o 
   3   1   6        1.13       -0.41      1.26 o 
   4   1   6     1031.85     1055.75     20.96 o 
   5   1   6      315.80      303.51      8.25 o 
   6   1   6       86.84       94.77      6.92 o 
   7   1   6       88.39       84.15      9.97 o 
   8   1   6        0.09       -8.53      5.69 o 
  -7   2   6       96.74       95.86      7.55 o 
  -6   2   6       32.51       33.18      4.90 o 
  -5   2   6       16.48       20.17     10.40 o 
  -4   2   6      469.74      437.30     10.97 o 
  -3   2   6        6.73        5.54      1.86 o 
  -2   2   6     1569.89     1622.02     25.61 o 
  -1   2   6      588.81      543.38     11.54 o 
   0   2   6      443.28      470.68      9.96 o 
   1   2   6       37.00       28.67      2.02 o 
   2   2   6      532.20      516.79      9.86 o 
   3   2   6      351.18      346.24      6.95 o 
   4   2   6      370.07      360.75     15.06 o 
   5   2   6      168.85      165.82      6.18 o 
   6   2   6      304.14      303.52     11.57 o 
   7   2   6      220.08      221.86     10.89 o 
   8   2   6       63.47       61.31     13.85 o 
  -7   3   6      155.48      160.57     11.20 o 
  -6   3   6       10.20        4.79      4.02 o 
  -5   3   6      534.52      522.38     21.05 o 
  -4   3   6       10.63       11.29      2.38 o 
  -3   3   6      480.05      445.65      8.79 o 
  -2   3   6     1431.06     1344.17     20.62 o 
  -1   3   6      156.67      133.70      4.87 o 
   0   3   6     1525.93     1485.13     26.33 o 
   1   3   6     1466.98     1426.70     25.49 o 
   2   3   6      541.81      583.86     11.10 o 
   3   3   6     1109.83     1172.95     18.91 o 
   4   3   6      393.42      430.93      9.12 o 
   5   3   6      373.74      386.93     11.70 o 
   6   3   6       84.41       88.65      5.70 o 
   7   3   6        0.91        0.42      4.76 o 
   8   3   6       72.95       73.64      9.79 o 
  -7   4   6       55.63       62.29     13.55 o 
  -6   4   6       22.90       33.71     10.53 o 
  -5   4   6      166.99      180.89     11.65 o 
  -4   4   6       11.01       12.29      2.72 o 
  -3   4   6      124.32      116.53      4.57 o 
  -2   4   6      723.36      672.91     12.04 o 
  -1   4   6       85.96       80.07      4.68 o 
   0   4   6      255.92      229.45      6.51 o 
   1   4   6     1043.57     1203.86     22.40 o 
   2   4   6        6.70        8.55      1.93 o 
   3   4   6      871.12      870.07     14.33 o 
   4   4   6      214.03      218.61      6.65 o 
   5   4   6      174.22      182.38      7.41 o 
   6   4   6        8.18        6.56      2.77 o 
   7   4   6       41.70       28.49      4.26 o 
   8   4   6      118.07      122.40      8.36 o 
  -6   5   6      152.53      165.18     18.45 o 
  -5   5   6      287.56      292.73     21.70 o 
  -4   5   6      122.66      133.53      8.28 o 
  -3   5   6       77.22       83.21      4.60 o 
  -2   5   6      237.34      228.64      6.60 o 
  -1   5   6       85.11       82.31      5.22 o 
   0   5   6        4.81        5.43      1.87 o 
   1   5   6      213.18      227.37      6.93 o 
   2   5   6      786.29      738.69     17.38 o 
   3   5   6      543.10      530.07     12.94 o 
   4   5   6      894.41      914.62     16.51 o 
   5   5   6      227.32      228.87      8.74 o 
   6   5   6        1.62        1.22      2.73 o 
   7   5   6        7.92        1.16      2.98 o 
   8   5   6       11.21       14.80      4.03 o 
  -6   6   6       72.66       70.50     14.11 o 
  -5   6   6       12.34        3.27      5.86 o 
  -4   6   6       59.71       67.66     11.20 o 
  -3   6   6       10.27        9.08      3.33 o 
  -2   6   6       59.52       51.99      3.81 o 
  -1   6   6      406.53      444.99     11.05 o 
   0   6   6       21.15       18.66      2.63 o 
   1   6   6       47.39       44.16      3.71 o 
   2   6   6      600.26      653.59     19.46 o 
   3   6   6       43.99       42.40      4.98 o 
   4   6   6       37.33       44.25      5.15 o 
   5   6   6      234.56      227.25     10.59 o 
   6   6   6       48.42       41.92      6.17 o 
   7   6   6       31.81       49.59      6.20 o 
   8   6   6        7.14        9.30      4.72 o 
  -5   7   6        3.39       10.02      6.91 o 
  -4   7   6      122.78      128.51     11.65 o 
  -3   7   6       28.41       19.39      6.66 o 
  -2   7   6      382.20      408.43     13.16 o 
  -1   7   6      466.17      461.79     11.79 o 
   0   7   6      173.94      163.38      8.97 o 
   1   7   6      158.58      146.75     14.19 o 
   2   7   6      175.98      172.48      9.60 o 
   3   7   6       16.86       24.21      4.64 o 
   4   7   6      560.07      552.13     18.59 o 
   5   7   6      312.98      289.96      9.08 o 
   6   7   6      150.65      147.01     21.59 o 
   7   7   6       10.31       18.14      5.16 o 
   8   7   6       42.67       37.13      6.28 o 
  -5   8   6        9.25       21.74      8.13 o 
  -4   8   6       52.95       47.91      8.85 o 
  -3   8   6        0.67        2.38      4.64 o 
  -2   8   6        1.60        0.78      6.33 o 
  -1   8   6      109.63      124.25      9.05 o 
   0   8   6        8.07        7.02      5.25 o 
   1   8   6      217.79      221.29     15.75 o 
   2   8   6        7.27        8.50      6.06 o 
   3   8   6      311.46      292.79     13.03 o 
   4   8   6      170.57      182.95     15.84 o 
   5   8   6        0.30       -2.88      3.29 o 
   6   8   6      159.54      164.95     10.88 o 
   7   8   6        1.22        2.75      4.70 o 
  -4   9   6       10.24       18.19     10.07 o 
  -3   9   6        0.68       -0.11      4.82 o 
  -2   9   6       54.36       67.45      9.74 o 
  -1   9   6       14.25       -0.69      4.29 o 
   0   9   6       49.60       65.33     10.33 o 
   1   9   6      360.06      344.60     20.93 o 
   2   9   6      136.87      141.80      9.65 o 
   3   9   6      181.62      158.95     10.38 o 
   4   9   6       78.36       76.56     11.89 o 
   5   9   6      120.16      116.63      9.62 o 
   6   9   6       46.30       51.84      4.93 o 
  -3  10   6       32.33       40.56      8.41 o 
  -2  10   6        6.82       19.24     10.16 o 
  -1  10   6        8.25       21.20      9.88 o 
   1  10   6       12.04       10.33      6.66 o 
   2  10   6       15.90        8.95      7.38 o 
   3  10   6        8.72       11.61      5.37 o 
   4  10   6        0.93        0.59      4.91 o 
   5  10   6       56.14       58.85      8.42 o 
  -1  11   6       34.15       35.21     12.52 o 
   0  11   6       38.04       46.21     13.11 o 
   2  11   6       82.51       73.47     12.93 o 
   3  11   6        0.16       -1.30      7.09 o 
   4  11   6        9.74        9.40      6.02 o 
  -4  -9   7        5.11        6.69      4.52 o 
  -3  -9   7        0.08       -7.03      4.68 o 
  -2  -9   7      184.30      203.90     17.88 o 
  -1  -9   7       40.00       36.12     11.94 o 
   0  -9   7       28.10       21.00     10.96 o 
   1  -9   7      139.90      151.33     20.24 o 
   2  -9   7        5.83      -11.45      7.63 o 
  -5  -8   7       32.44       31.65      5.21 o 
  -4  -8   7       54.01       45.82      5.73 o 
  -3  -8   7       66.11       71.86      6.68 o 
  -2  -8   7      265.26      271.98     11.68 o 
  -1  -8   7       19.22       18.45      4.32 o 
   0  -8   7        5.76       11.38      8.27 o 
   1  -8   7      291.85      260.55     23.02 o 
   2  -8   7       91.99       93.18     10.57 o 
   3  -8   7      168.73      169.16     14.50 o 
  -6  -7   7       64.72       69.58      7.29 o 
  -5  -7   7      114.60      118.25      7.31 o 
  -4  -7   7        7.78       10.16      3.62 o 
  -3  -7   7       48.35       52.71      4.94 o 
  -2  -7   7      130.40      123.45     11.90 o 
  -1  -7   7       96.67      108.91      9.32 o 
   0  -7   7      103.27      113.08     14.65 o 
   1  -7   7      234.30      241.38     19.66 o 
   2  -7   7      483.40      471.60     26.70 o 
   3  -7   7       54.03       45.19     22.59 o 
   4  -7   7        0.51       -7.31      5.30 o 
   5  -7   7       51.05       42.82      9.87 o 
  -6  -6   7      146.47      146.21     13.94 o 
  -5  -6   7        6.11       14.05      3.82 o 
  -4  -6   7       85.40       91.93      6.37 o 
  -3  -6   7      149.68      159.36      7.75 o 
  -2  -6   7        2.55        1.71      2.49 o 
  -1  -6   7      145.42      162.68      6.70 o 
   0  -6   7      584.03      602.38     14.74 o 
   1  -6   7        0.90       -2.53      3.44 o 
   2  -6   7     1072.35     1020.46     32.28 o 
   3  -6   7        0.62        1.55      4.77 o 
   4  -6   7      113.94       92.21     10.92 o 
   5  -6   7      132.12      113.79     13.09 o 
  -7  -5   7      106.48       96.27     11.58 o 
  -6  -5   7       48.46       46.61      8.86 o 
  -5  -5   7      129.64      128.22     18.44 o 
  -4  -5   7       21.17       22.21      3.78 o 
  -3  -5   7        2.63        0.20      2.52 o 
  -2  -5   7        3.01        3.15      2.13 o 
  -1  -5   7      598.65      572.63     10.38 o 
   0  -5   7        0.02        0.38      1.73 o 
   1  -5   7      257.61      259.18     12.42 o 
   2  -5   7      462.44      437.02     17.95 o 
   3  -5   7       67.22       65.32      8.36 o 
   4  -5   7      219.22      226.65     14.93 o 
   5  -5   7        0.86        1.00      5.33 o 
   6  -5   7       54.84       61.03     18.81 o 
  -7  -4   7       38.06       33.35      7.90 o 
  -6  -4   7       73.00       66.34      9.12 o 
  -5  -4   7      587.70      610.54     26.23 o 
  -4  -4   7        3.24        4.54      2.57 o 
  -3  -4   7       44.88       36.18      5.25 o 
  -2  -4   7      727.42      749.02     14.66 o 
  -1  -4   7      308.15      301.17      6.51 o 
   0  -4   7      214.56      212.42      5.15 o 
   1  -4   7      911.90      923.85     20.74 o 
   2  -4   7        0.53        2.71      3.61 o 
   3  -4   7      800.02      794.71     42.26 o 
   4  -4   7      501.55      467.61     20.04 o 
   5  -4   7        2.15        0.72      4.57 o 
   6  -4   7      361.70      352.24     20.36 o 
   7  -4   7        1.06       -5.63      6.00 o 
  -7  -3   7       27.77       33.59      7.56 o 
  -6  -3   7      257.61      273.05     15.39 o 
  -5  -3   7      745.82      785.36     30.26 o 
  -4  -3   7       20.75       22.67      3.01 o 
  -3  -3   7      119.14      110.53      5.38 o 
  -2  -3   7     1505.25     1552.85     25.52 o 
  -1  -3   7      445.82      490.07      9.88 o 
   0  -3   7      446.24      453.07     10.38 o 
   1  -3   7       10.14        6.45      1.45 o 
   2  -3   7      352.07      334.33     10.51 o 
   3  -3   7      755.01      763.49     25.59 o 
   4  -3   7       17.84       11.33      4.75 o 
   5  -3   7      145.01      138.46     11.79 o 
   6  -3   7        1.54        0.05      5.51 o 
   7  -3   7        1.77       -0.10      5.82 o 
  -8  -2   7       88.36       82.73      9.60 o 
  -7  -2   7       19.34       26.24      6.20 o 
  -6  -2   7        3.59       -3.35      3.83 o 
  -5  -2   7     1449.29     1426.73     47.66 o 
  -4  -2   7      382.69      374.60     17.13 o 
  -3  -2   7      700.37      697.46     26.53 o 
  -2  -2   7      873.18      907.03     16.01 o 
  -1  -2   7     1296.58     1400.51     22.41 o 
   0  -2   7     2850.51     2878.10     32.69 o 
   1  -2   7      418.01      424.62      8.87 o 
   2  -2   7      816.75      837.79     14.84 o 
   3  -2   7      208.26      202.70      6.42 o 
   4  -2   7      523.99      550.83     20.98 o 
   5  -2   7      301.36      278.16     20.42 o 
   6  -2   7        4.48        4.68      5.46 o 
   7  -2   7      231.58      244.50     17.40 o 
   8  -2   7        8.63       13.22      7.95 o 
  -8  -1   7       56.45       42.38      7.36 o 
  -7  -1   7        4.42        9.35      5.15 o 
  -6  -1   7      184.46      159.41     10.73 o 
  -5  -1   7        0.68       -4.00      3.24 o 
  -4  -1   7      975.84      938.44     32.88 o 
  -3  -1   7      431.60      429.04     18.09 o 
  -2  -1   7      104.14      116.16      3.85 o 
  -1  -1   7     4968.93     5038.11     64.24 o 
   0  -1   7     1969.04     1980.36     24.48 o 
   1  -1   7      507.58      513.74      9.31 o 
   2  -1   7     1966.83     1927.76     30.51 o 
   3  -1   7      217.63      239.30      6.03 o 
   4  -1   7      567.00      535.99     15.14 o 
   5  -1   7      223.64      216.45     13.25 o 
   6  -1   7       30.15       15.07     13.98 o 
   7  -1   7       54.94       54.95      9.44 o 
   8  -1   7        4.53       -2.94      6.96 o 
  -8   0   7        1.69       -3.44      4.87 o 
  -7   0   7       45.79       46.81      6.95 o 
  -6   0   7      252.15      253.51     13.53 o 
  -5   0   7        8.00        6.89      4.07 o 
  -4   0   7      400.81      416.31     17.76 o 
  -3   0   7     1025.63     1032.14     20.82 o 
  -2   0   7       40.21       53.51      4.22 o 
  -1   0   7     3196.06     3322.29     43.11 o 
   0   0   7       49.81       45.96      1.94 o 
   1   0   7     2205.67     2237.16     33.91 o 
   2   0   7     1732.48     1845.94     26.12 o 
   3   0   7       26.08       26.34      2.65 o 
   4   0   7     1135.00     1140.83     20.24 o 
   5   0   7      118.67      104.77      9.28 o 
   6   0   7      107.35      100.34     10.06 o 
   7   0   7       33.58       24.26     13.71 o 
   8   0   7       20.01        9.08      6.58 o 
  -7   1   7       72.24       74.26      6.87 o 
  -6   1   7       38.25       36.84      4.96 o 
  -5   1   7       27.08       30.23      4.96 o 
  -4   1   7      127.98      124.55      7.33 o 
  -3   1   7       48.53       47.96      3.75 o 
  -2   1   7      500.79      462.27     14.27 o 
  -1   1   7      164.84      138.03      7.75 o 
   0   1   7      563.45      557.78      8.20 o 
   1   1   7     1386.72     1401.19     22.30 o 
   2   1   7      335.65      358.85      7.01 o 
   3   1   7      923.20      932.95     14.82 o 
   4   1   7       10.12        4.51      1.80 o 
   5   1   7        1.17        0.59      1.98 o 
   6   1   7      405.66      407.19     18.11 o 
   7   1   7       72.95       57.48      8.60 o 
   8   1   7      116.81      129.97     21.30 o 
  -7   2   7        6.19        3.96      4.35 o 
  -6   2   7       28.49       20.43      4.55 o 
  -5   2   7      263.31      257.52     10.98 o 
  -4   2   7        1.66        2.77      2.49 o 
  -3   2   7      408.66      426.67     12.48 o 
  -2   2   7     2100.66     2094.74     32.59 o 
  -1   2   7      119.75      120.24      5.97 o 
   0   2   7     1553.98     1593.49     24.31 o 
   1   2   7        4.22        9.57      1.95 o 
   2   2   7      120.11      159.58      4.73 o 
   3   2   7     1471.61     1516.93     22.46 o 
   4   2   7       32.86       35.79      2.60 o 
   5   2   7      251.07      260.96     11.94 o 
   6   2   7      872.13      890.90     23.24 o 
   7   2   7       86.42       70.31     12.03 o 
   8   2   7      140.62      162.88     21.16 o 
  -7   3   7        5.88        0.07      4.73 o 
  -6   3   7      113.55      120.88      8.80 o 
  -5   3   7      100.44      101.11      6.60 o 
  -4   3   7       21.61       18.49      3.65 o 
  -3   3   7      682.74      667.21     13.40 o 
  -2   3   7      403.28      413.99      8.95 o 
  -1   3   7     1021.50      948.62     27.92 o 
   0   3   7      559.80      486.30     13.04 o 
   1   3   7      675.22      734.35     11.87 o 
   2   3   7      290.64      265.20      6.80 o 
   3   3   7     2697.66     2787.24     38.86 o 
   4   3   7        5.13        6.27      1.80 o 
   5   3   7      219.79      228.63      7.32 o 
   6   3   7      762.35      779.83     16.65 o 
   7   3   7      130.98      143.23      7.01 o 
   8   3   7      157.69      152.43     19.55 o 
  -7   4   7       39.54       47.30     13.15 o 
  -6   4   7      236.57      200.16     19.46 o 
  -5   4   7       37.83       29.95      8.24 o 
  -4   4   7      187.91      186.38     18.01 o 
  -3   4   7      701.48      685.17     14.47 o 
  -2   4   7      145.06      161.50      5.53 o 
  -1   4   7      576.46      563.44     15.74 o 
   0   4   7        4.91        3.69      1.68 o 
   1   4   7      375.97      372.04      7.51 o 
   2   4   7      400.05      351.44      9.34 o 
   3   4   7      904.47      956.28     16.75 o 
   4   4   7      464.35      437.83      8.35 o 
   5   4   7       73.87       67.37      4.32 o 
   6   4   7      277.84      276.69      9.82 o 
   7   4   7      171.63      185.87      8.27 o 
   8   4   7        0.18        2.21      3.30 o 
  -6   5   7      102.01      113.64     16.31 o 
  -5   5   7        0.55        2.93      7.22 o 
  -4   5   7      291.66      333.80     12.83 o 
  -3   5   7       59.61       53.87      6.75 o 
  -2   5   7        1.16        0.22      1.50 o 
  -1   5   7      665.54      632.11     16.70 o 
   0   5   7       35.24       27.41      2.90 o 
   1   5   7      283.83      253.89      7.51 o 
   2   5   7      401.40      425.45     12.06 o 
   3   5   7       44.47       37.77      4.66 o 
   4   5   7      305.40      298.16     11.35 o 
   5   5   7      125.48      127.39      6.92 o 
   6   5   7       26.30       33.19      7.19 o 
   7   5   7      364.70      352.55     12.19 o 
   8   5   7        2.52        0.37      3.57 o 
  -6   6   7       31.72       18.94     10.56 o 
  -5   6   7       75.02       76.14     10.23 o 
  -4   6   7      237.93      257.33     15.00 o 
  -3   6   7        6.73        7.10      2.77 o 
  -2   6   7     1450.03     1434.00     27.97 o 
  -1   6   7      575.67      596.18     16.30 o 
   0   6   7      189.05      188.56      9.65 o 
   1   6   7      421.00      411.21     14.28 o 
   2   6   7        8.82        4.33      2.85 o 
   3   6   7      464.84      456.38     26.73 o 
   4   6   7      146.36      157.50      9.07 o 
   5   6   7      243.49      233.99     10.88 o 
   6   6   7      158.46      177.73     10.06 o 
   7   6   7       62.59       50.21      7.29 o 
   8   6   7       13.92       13.59      5.26 o 
  -5   7   7       55.98       63.94      9.97 o 
  -4   7   7       52.51       55.77      8.87 o 
  -3   7   7       96.15      107.06      9.34 o 
  -2   7   7       32.19       28.51      4.42 o 
  -1   7   7      850.74      742.57     32.54 o 
   0   7   7      894.55      813.32     34.80 o 
   1   7   7      109.61      122.03      7.93 o 
   2   7   7        7.85        4.53      3.54 o 
   3   7   7      491.32      542.50     18.26 o 
   4   7   7       64.91       60.88      6.62 o 
   5   7   7       66.65       79.10      7.47 o 
   6   7   7       82.62       60.19      7.21 o 
   7   7   7       19.22       13.41      5.37 o 
  -4   8   7        5.07        1.48      6.07 o 
  -3   8   7       34.09       37.63      7.35 o 
  -2   8   7       35.54       37.68      8.93 o 
  -1   8   7      117.85      139.05     13.86 o 
   0   8   7      850.75      882.08     38.04 o 
   1   8   7       10.68        1.81      5.01 o 
   2   8   7      167.87      171.80     10.01 o 
   3   8   7      667.66      733.50     23.45 o 
   4   8   7       63.89       71.29     14.22 o 
   5   8   7      189.30      160.39     14.14 o 
   6   8   7        0.88        0.93      2.90 o 
   7   8   7      116.25      107.21     14.88 o 
  -4   9   7       18.44       16.31      9.25 o 
  -3   9   7       16.87       23.42      7.00 o 
  -2   9   7       13.13        9.05      6.23 o 
  -1   9   7        7.76        8.41      7.18 o 
   0   9   7      427.22      437.36     24.33 o 
   1   9   7       89.32       84.70     11.77 o 
   2   9   7       68.08       86.76     12.17 o 
   3   9   7       76.13       55.99      7.09 o 
   4   9   7      200.03      171.55     11.29 o 
   5   9   7       92.45      106.34     12.90 o 
   6   9   7        2.67        6.27      5.38 o 
  -2  10   7       12.78       19.95      9.91 o 
  -1  10   7      100.65      126.66     17.33 o 
   1  10   7      198.29      178.76     16.78 o 
   2  10   7       29.40       35.03      9.66 o 
   3  10   7       13.97        8.03      5.25 o 
   4  10   7      136.76      131.78     24.95 o 
   5  10   7        5.58       18.05      6.07 o 
  -1  11   7       32.80       52.34     14.22 o 
   0  11   7       14.55       10.98      8.99 o 
   2  11   7       12.73       12.75      8.45 o 
   3  11   7       13.37       20.33      9.30 o 
   4  11   7       46.45       47.84      8.26 o 
  -3  -9   8      127.49      127.71     10.85 o 
  -2  -9   8        1.68       -4.54      4.39 o 
  -1  -9   8        5.64        9.48      9.42 o 
   0  -9   8       45.32       49.09     13.02 o 
   1  -9   8        1.43        6.82      9.93 o 
  -4  -8   8       14.59       14.76      4.41 o 
  -3  -8   8       57.96       62.61     19.60 o 
  -2  -8   8        5.83        3.02      4.41 o 
  -1  -8   8      106.79      115.49      7.93 o 
   0  -8   8       54.74       52.25     12.66 o 
   1  -8   8      130.69      133.10     18.21 o 
   2  -8   8       29.84       44.31      8.28 o 
   3  -8   8       24.26       29.32      8.42 o 
  -5  -7   8        4.52        2.88      5.67 o 
  -4  -7   8       83.91       85.65     19.65 o 
  -3  -7   8      199.52      204.30      8.73 o 
  -2  -7   8      211.11      222.18      9.94 o 
  -1  -7   8      116.49      141.96     12.94 o 
   0  -7   8        1.56        4.97      7.18 o 
   1  -7   8       58.17       66.35     16.47 o 
   2  -7   8       84.15       60.99      9.10 o 
   3  -7   8       17.54       15.11      7.84 o 
   4  -7   8       90.15      104.33     19.20 o 
  -6  -6   8        3.77        2.48      4.16 o 
  -5  -6   8       43.74       46.54      5.49 o 
  -4  -6   8       97.49      115.88      7.31 o 
  -3  -6   8        0.48       -1.71      2.75 o 
  -2  -6   8      148.43      160.12      9.92 o 
  -1  -6   8        1.01        3.85      2.74 o 
   0  -6   8       61.18       56.39      4.43 o 
   1  -6   8       73.31       78.39      8.64 o 
   2  -6   8       69.67       47.15      7.66 o 
   3  -6   8       66.62       64.44      9.31 o 
   4  -6   8       74.64       73.29     25.82 o 
   5  -6   8       12.06        8.30      6.94 o 
  -7  -5   8       33.81       26.24      8.41 o 
  -6  -5   8        0.49       -2.17      5.79 o 
  -5  -5   8      124.84      139.33      9.20 o 
  -4  -5   8        1.13        0.78      3.02 o 
  -3  -5   8       46.09       40.85     11.85 o 
  -2  -5   8       40.39       53.18      4.21 o 
  -1  -5   8       99.40      103.50      5.09 o 
   0  -5   8      140.07      158.17      6.49 o 
   1  -5   8      102.43      118.82      9.27 o 
   2  -5   8       15.40       14.81      5.24 o 
   3  -5   8      401.51      377.61     25.71 o 
   4  -5   8        1.94       -0.36      5.32 o 
   5  -5   8       36.07       18.84      7.66 o 
   6  -5   8      235.48      211.94     17.57 o 
  -7  -4   8       14.59       12.35      6.93 o 
  -6  -4   8      379.31      399.40     21.12 o 
  -5  -4   8        3.44       -3.15      2.93 o 
  -4  -4   8       65.08       54.84      4.77 o 
  -3  -4   8        3.24        0.66      2.44 o 
  -2  -4   8        8.97       10.93      2.89 o 
  -1  -4   8      263.33      271.45      6.63 o 
   0  -4   8        8.98        7.67      1.69 o 
   1  -4   8        3.50        3.33      3.33 o 
   2  -4   8      183.22      172.01     11.05 o 
   3  -4   8      274.86      296.09     15.23 o 
   4  -4   8        0.15       -1.33      4.27 o 
   5  -4   8       56.68       85.62     16.87 o 
   6  -4   8       13.02       15.16      6.89 o 
  -7  -3   8        0.38       -4.97      5.50 o 
  -6  -3   8      363.16      377.79     19.46 o 
  -5  -3   8        1.84        2.75      5.05 o 
  -4  -3   8       38.99       37.91      3.94 o 
  -3  -3   8      512.96      516.22     14.17 o 
  -2  -3   8        6.37        6.57      2.40 o 
  -1  -3   8      946.53      927.49     15.81 o 
   0  -3   8     1386.91     1447.01     20.93 o 
   1  -3   8      119.82      113.69      4.15 o 
   2  -3   8       73.21       87.09     18.05 o 
   3  -3   8      100.87       83.48      8.55 o 
   4  -3   8      325.19      296.39     25.79 o 
   5  -3   8       62.70       58.74     11.10 o 
   6  -3   8       14.51       18.12     10.54 o 
   7  -3   8      171.98      198.08     17.03 o 
  -7  -2   8       24.53       21.11      6.98 o 
  -6  -2   8       92.51       90.87      9.33 o 
  -5  -2   8      138.23      119.39     10.25 o 
  -4  -2   8      254.14      244.18     13.89 o 
  -3  -2   8      380.63      399.45     15.98 o 
  -2  -2   8      232.32      236.09      7.34 o 
  -1  -2   8      896.34      867.14     13.60 o 
   0  -2   8        8.41        6.07      1.57 o 
   1  -2   8       21.12       21.91      1.97 o 
   2  -2   8      432.87      439.22      9.39 o 
   3  -2   8      409.92      408.71     16.88 o 
   4  -2   8      462.88      470.91     19.59 o 
   5  -2   8        3.33       12.89      5.36 o 
   6  -2   8       75.93       79.34     10.61 o 
   7  -2   8       42.55       29.97     15.58 o 
  -7  -1   8       32.71       36.75      7.20 o 
  -6  -1   8      168.73      171.29     11.99 o 
  -5  -1   8       36.71       33.66      5.99 o 
  -4  -1   8      307.25      300.01     15.30 o 
  -3  -1   8      318.54      319.66     15.70 o 
  -2  -1   8      628.32      602.24     11.40 o 
  -1  -1   8      329.45      337.96      6.97 o 
   0  -1   8      323.14      279.57      5.63 o 
   1  -1   8     3922.25     4001.38     48.13 o 
   2  -1   8     1140.11     1214.57     23.01 o 
   3  -1   8      876.01      838.78     15.40 o 
   4  -1   8      586.22      585.24     21.67 o 
   5  -1   8        2.91        1.98      4.20 o 
   6  -1   8       71.41       85.39     16.06 o 
   7  -1   8        0.64       -1.95      5.45 o 
   8  -1   8       33.20       29.89     13.09 o 
  -7   0   8      140.66      153.99     11.77 o 
  -6   0   8       30.77       34.20      6.60 o 
  -5   0   8       72.46       87.59      8.32 o 
  -4   0   8      173.26      168.73     10.82 o 
  -3   0   8      100.34      109.84      9.95 o 
  -2   0   8        8.93        3.18      2.30 o 
  -1   0   8      351.29      416.26      7.41 o 
   0   0   8      636.39      605.37      9.05 o 
   1   0   8     3253.36     3345.56     49.81 o 
   2   0   8      145.23      131.50      4.98 o 
   3   0   8     1105.71     1121.29     19.71 o 
   4   0   8       45.04       51.29      3.40 o 
   5   0   8       31.92       36.97      9.97 o 
   6   0   8      116.86      111.66     10.86 o 
   7   0   8        9.24        7.38      6.08 o 
   8   0   8       33.78       33.61      9.14 o 
  -7   1   8       13.07        7.56      5.10 o 
  -6   1   8       57.53       49.56      7.31 o 
  -5   1   8       63.75       61.08      7.40 o 
  -4   1   8       26.87       27.96      4.56 o 
  -3   1   8      145.51      137.62      7.87 o 
  -2   1   8     1221.00     1164.00     22.74 o 
  -1   1   8       86.64       93.94      4.42 o 
   0   1   8     1146.76     1041.37     15.23 o 
   1   1   8       80.71       93.56      3.66 o 
   2   1   8     2450.96     2569.68     35.74 o 
   3   1   8      279.12      271.84      6.24 o 
   4   1   8      409.80      425.06      9.97 o 
   5   1   8      681.65      699.22     16.24 o 
   6   1   8       43.58       35.69      6.85 o 
   7   1   8       95.16       92.53     10.56 o 
   8   1   8       27.66       20.86      7.70 o 
  -7   2   8        5.21       10.45      5.44 o 
  -6   2   8       86.96      103.30      7.92 o 
  -5   2   8      101.49       93.46      7.11 o 
  -4   2   8      252.29      239.10     22.56 o 
  -3   2   8      742.41      689.37     27.54 o 
  -2   2   8       20.79       10.50      2.28 o 
  -1   2   8      126.56      113.31      4.93 o 
   0   2   8     1117.14     1167.20     16.82 o 
   1   2   8        9.27       12.42      1.46 o 
   2   2   8     4145.96     4222.30     62.55 o 
   3   2   8       12.53       14.34      1.92 o 
   4   2   8      606.28      598.81     11.18 o 
   5   2   8      720.32      733.90     15.63 o 
   6   2   8        8.77       12.44      3.95 o 
   7   2   8      458.53      462.01     20.68 o 
   8   2   8       42.35       33.55     12.23 o 
  -7   3   8       16.59       23.08      6.21 o 
  -6   3   8      210.09      197.21     11.15 o 
  -5   3   8       44.61       41.32      5.07 o 
  -4   3   8      263.73      254.15     11.32 o 
  -3   3   8       70.42       68.68      6.42 o 
  -2   3   8      257.49      270.18     15.25 o 
  -1   3   8      896.07      921.72     31.69 o 
   0   3   8       37.32       38.36      3.72 o 
   1   3   8     1049.99     1054.02     15.52 o 
   2   3   8     1129.25     1031.34     18.03 o 
   3   3   8      117.49      127.41      4.75 o 
   4   3   8      195.22      186.62      9.46 o 
   5   3   8      357.51      357.12      9.72 o 
   6   3   8      124.23      127.64      6.03 o 
   7   3   8       87.70       84.79      6.09 o 
   8   3   8        1.49        2.24      3.95 o 
  -6   4   8       98.14       50.73     11.86 o 
  -5   4   8      124.29      149.00     21.71 o 
  -4   4   8      328.79      317.25     14.75 o 
  -3   4   8       86.13       89.67     11.43 o 
  -2   4   8      235.46      237.02      7.72 o 
  -1   4   8      393.71      386.51     18.37 o 
   0   4   8      252.03      254.10      6.60 o 
   1   4   8      345.52      323.19      7.05 o 
   2   4   8      576.46      596.05     12.05 o 
   3   4   8      146.89      128.44      5.33 o 
   4   4   8      335.73      333.47      9.07 o 
   5   4   8        1.85       -1.64      2.18 o 
   6   4   8      315.54      316.72     15.69 o 
   7   4   8       28.66       34.63      4.58 o 
   8   4   8       52.07       51.60      8.49 o 
  -6   5   8        0.68        0.20      7.54 o 
  -5   5   8      418.83      397.31     22.82 o 
  -4   5   8       38.24       52.59      7.32 o 
  -3   5   8      155.20      159.68      8.66 o 
  -2   5   8     1079.02      999.73     29.01 o 
  -1   5   8       14.52       15.83      4.69 o 
   0   5   8      294.91      310.29      9.85 o 
   1   5   8        6.23        5.73      1.97 o 
   2   5   8      133.66      145.12     18.17 o 
   3   5   8      769.94      786.80     22.47 o 
   4   5   8      123.45      116.04      6.58 o 
   5   5   8      265.74      252.44      9.58 o 
   6   5   8      215.50      194.21     15.27 o 
   7   5   8        0.78        2.92      3.45 o 
   8   5   8       32.41       35.35      5.34 o 
  -6   6   8       29.66       34.04     12.35 o 
  -5   6   8      144.12      158.58     17.54 o 
  -4   6   8        8.66       11.38      4.32 o 
  -3   6   8       86.76       91.84     12.77 o 
  -2   6   8      183.05      179.58      8.72 o 
  -1   6   8       24.62       29.34      6.80 o 
   0   6   8      221.08      246.30     15.79 o 
   1   6   8        0.48        3.51      3.06 o 
   2   6   8      214.52      198.04      9.46 o 
   3   6   8      293.79      279.49     11.95 o 
   4   6   8       43.90       36.99      5.43 o 
   5   6   8      317.70      317.53     13.21 o 
   6   6   8        5.54        5.07      3.52 o 
   7   6   8       17.52       31.85      5.16 o 
   8   6   8       62.17       56.42      6.53 o 
  -5   7   8       31.41       41.44      8.97 o 
  -4   7   8       74.59       76.18     18.74 o 
  -3   7   8       19.23       14.96      4.28 o 
  -2   7   8        0.19        2.51      3.35 o 
  -1   7   8     1195.68     1179.53     47.31 o 
   0   7   8       29.69       26.10      6.80 o 
   1   7   8       30.74       30.03      4.95 o 
   2   7   8      217.16      227.98     10.87 o 
   3   7   8      130.28      121.76     15.92 o 
   4   7   8      155.21      165.58      9.95 o 
   5   7   8        1.52       -0.22      4.17 o 
   6   7   8       74.25       70.43      7.73 o 
   7   7   8      105.32      119.59     11.86 o 
  -4   8   8       63.21       68.32     10.11 o 
  -3   8   8       10.56       14.94      8.87 o 
  -2   8   8        1.44        3.34      4.09 o 
  -1   8   8      202.77      230.98     16.53 o 
   0   8   8       36.96       32.23      7.99 o 
   1   8   8        1.51        3.78      5.66 o 
   2   8   8      109.57      120.79      8.77 o 
   3   8   8       12.86        8.29      4.35 o 
   4   8   8      175.15      205.90     25.74 o 
   5   8   8       97.12       96.83      8.91 o 
   6   8   8       66.86       71.00      8.32 o 
   7   8   8       20.76        9.51      9.97 o 
  -3   9   8        2.46        6.10      7.89 o 
  -2   9   8       26.90       25.65     10.24 o 
  -1   9   8       41.34       39.15      6.81 o 
   0   9   8      137.98      151.87     14.58 o 
   1   9   8       74.17       73.65     11.58 o 
   2   9   8        0.50        4.20      6.35 o 
   3   9   8      151.48      156.19     10.67 o 
   4   9   8      155.86      177.16     11.95 o 
   5   9   8        0.18        0.96      5.80 o 
   6   9   8       48.34       32.55      7.30 o 
  -2  10   8       41.58       65.87     14.38 o 
  -1  10   8        1.81       -0.87      7.02 o 
   0  10   8       44.38       50.33     10.83 o 
   1  10   8       20.37       27.29      9.12 o 
   2  10   8       21.97       20.38      7.96 o 
   3  10   8       72.06       78.24     13.76 o 
   4  10   8       28.69       24.64      7.80 o 
   5  10   8       34.04       37.85     16.85 o 
   0  11   8       15.16       11.76      9.22 o 
   1  11   8       37.68       36.61     10.73 o 
   2  11   8       27.01        9.64      8.70 o 
   3  11   8        0.52       11.45      8.97 o 
   0  -9   9        0.37       -9.24      8.19 o 
  -4  -8   9       62.82       64.03      6.48 o 
  -3  -8   9        2.06       -3.78      5.30 o 
  -2  -8   9       63.81       70.46      8.08 o 
  -1  -8   9      123.69      136.70      8.78 o 
   0  -8   9        1.61       16.51      9.42 o 
   1  -8   9       84.01       89.65     16.59 o 
   2  -8   9        6.00       19.46     10.07 o 
  -5  -7   9       72.44       71.15      8.47 o 
  -4  -7   9       30.60       37.52      9.07 o 
  -3  -7   9        4.58        2.00      4.00 o 
  -2  -7   9      278.14      285.00     14.49 o 
  -1  -7   9        0.99        6.94      6.70 o 
   0  -7   9        3.43       12.52      8.08 o 
   1  -7   9       64.68       73.89      9.44 o 
   2  -7   9        0.07       -3.99      5.20 o 
   3  -7   9       10.95       13.26      6.75 o 
   4  -7   9       82.68       58.05     10.51 o 
  -6  -6   9       30.46       31.89      5.80 o 
  -5  -6   9       53.43       50.17      6.00 o 
  -4  -6   9       43.27       43.23      9.79 o 
  -3  -6   9      197.16      205.65     15.72 o 
  -2  -6   9      229.53      228.58     25.70 o 
  -1  -6   9       42.04       43.14      6.46 o 
   0  -6   9       79.47       70.50      5.10 o 
   1  -6   9      117.18      114.66     10.13 o 
   2  -6   9        5.04        5.98      5.49 o 
   3  -6   9      135.68      155.81     13.10 o 
   4  -6   9        4.48       10.44      6.73 o 
   5  -6   9      109.55      108.87     13.40 o 
  -6  -5   9       22.47       24.20      5.07 o 
  -5  -5   9       48.65       54.12      5.71 o 
  -4  -5   9       27.55       38.02      8.92 o 
  -3  -5   9      116.92      133.31      7.48 o 
  -2  -5   9       32.25       32.14      4.35 o 
  -1  -5   9      265.14      258.92      7.65 o 
   0  -5   9      194.98      172.27      9.57 o 
   1  -5   9      704.87      663.13     23.43 o 
   2  -5   9      515.98      521.84     21.07 o 
   3  -5   9       88.31       98.97     18.27 o 
   4  -5   9        5.19        1.37      5.68 o 
   5  -5   9       57.22       63.90     10.58 o 
   6  -5   9        4.50       -1.73      7.02 o 
  -7  -4   9       15.81       31.52      8.93 o 
  -6  -4   9      276.93      341.14     20.46 o 
  -5  -4   9        6.39        0.91      7.41 o 
  -4  -4   9      313.01      312.61     16.47 o 
  -3  -4   9       36.70       43.26      4.58 o 
  -2  -4   9      348.66      328.94     11.16 o 
  -1  -4   9      340.28      341.48     13.48 o 
   0  -4   9      335.62      334.21     10.82 o 
   1  -4   9      152.52      136.21      9.70 o 
   2  -4   9     1208.96     1134.47     34.65 o 
   3  -4   9       43.51       31.65      6.79 o 
   4  -4   9      125.45      155.95     12.90 o 
   5  -4   9      138.90      111.80     12.26 o 
   6  -4   9      104.73       94.72     12.65 o 
  -7  -3   9      178.11      182.24     15.01 o 
  -6  -3   9        9.26       14.88      6.67 o 
  -5  -3   9      182.70      184.20      8.03 o 
  -4  -3   9      683.27      698.32     18.41 o 
  -3  -3   9        4.96        2.53      5.47 o 
  -2  -3   9      241.86      250.58      9.01 o 
  -1  -3   9      384.58      407.05     11.06 o 
   0  -3   9        5.81        5.42      1.77 o 
   1  -3   9       10.64       11.67      1.93 o 
   2  -3   9      440.50      448.99     17.98 o 
   3  -3   9      260.38      256.14     16.31 o 
   4  -3   9      277.82      256.97     26.28 o 
   5  -3   9       68.49       44.30      8.39 o 
   6  -3   9      151.68      143.26     13.93 o 
   7  -3   9       26.81       24.93      8.70 o 
  -7  -2   9      135.03      138.38     12.71 o 
  -6  -2   9       64.59       68.64      9.15 o 
  -5  -2   9      655.27      653.67     27.65 o 
  -4  -2   9      261.10      237.20     14.47 o 
  -3  -2   9        6.89        2.93      2.40 o 
  -2  -2   9      953.03      987.71     23.50 o 
  -1  -2   9        0.38       -1.77      1.18 o 
   0  -2   9      666.02      686.98     10.71 o 
   1  -2   9     1024.76     1013.15     17.60 o 
   2  -2   9      103.78       97.85      5.07 o 
   3  -2   9      908.82      886.46     49.69 o 
   4  -2   9      473.68      478.88     20.30 o 
   5  -2   9       62.47       79.89     12.55 o 
   6  -2   9      275.66      266.40     21.50 o 
   7  -2   9       22.75       32.32      8.56 o 
  -7  -1   9       86.59       74.30      9.86 o 
  -6  -1   9        7.29        4.30      5.62 o 
  -5  -1   9      410.76      428.41     20.62 o 
  -4  -1   9        3.67        0.29      4.32 o 
  -3  -1   9      721.48      674.94     21.07 o 
  -2  -1   9      339.42      347.58      9.36 o 
  -1  -1   9      683.20      674.00     11.15 o 
   0  -1   9      766.12      743.70     11.04 o 
   1  -1   9      745.47      796.59     11.10 o 
   2  -1   9       27.99       21.28      3.20 o 
   3  -1   9      470.47      484.04     12.21 o 
   4  -1   9      108.29      101.48      9.48 o 
   5  -1   9      225.84      225.76     14.57 o 
   6  -1   9      151.22      126.11     12.33 o 
   7  -1   9       28.35       32.70     18.64 o 
  -7   0   9        9.69        9.64      5.82 o 
  -6   0   9      105.85      110.92     10.44 o 
  -5   0   9      475.69      455.97     20.84 o 
  -4   0   9      388.46      388.84     18.50 o 
  -3   0   9      563.71      543.78     17.88 o 
  -2   0   9      864.60      857.42     24.29 o 
  -1   0   9      712.88      734.83     14.21 o 
   0   0   9       17.21       13.24      2.52 o 
   1   0   9       35.66       35.57      2.00 o 
   2   0   9      675.01      632.78     11.23 o 
   3   0   9      143.66      138.72      4.46 o 
   4   0   9      456.72      421.08     13.52 o 
   5   0   9      363.91      389.28     17.95 o 
   6   0   9        0.95        3.16      4.71 o 
   7   0   9        5.01        7.67      7.76 o 
   8   0   9        0.31        3.93      6.39 o 
  -7   1   9       21.76       33.30      7.61 o 
  -6   1   9      143.00      124.98     11.07 o 
  -5   1   9      170.42      135.30     10.85 o 
  -4   1   9      998.09      986.04     28.32 o 
  -3   1   9      337.70      301.84     20.54 o 
  -2   1   9       10.75        5.87      2.91 o 
  -1   1   9     1293.15     1328.34     21.21 o 
   0   1   9        3.02        3.68      1.19 o 
   1   1   9     1113.68     1079.80     14.63 o 
   2   1   9      759.30      703.25     15.16 o 
   3   1   9      333.55      331.35     10.45 o 
   4   1   9      672.11      654.50     12.00 o 
   5   1   9       75.83       84.46      6.37 o 
   6   1   9      125.83      122.77     11.08 o 
   7   1   9      196.05      203.70     14.83 o 
   8   1   9        3.71        9.22      7.25 o 
  -7   2   9       44.11       20.31      7.29 o 
  -6   2   9       62.17       57.86      8.55 o 
  -5   2   9       79.06       63.92     10.30 o 
  -4   2   9      457.43      436.86     16.17 o 
  -3   2   9        2.03        0.36      2.95 o 
  -2   2   9      910.98      955.53     28.03 o 
  -1   2   9     2225.92     2270.86     40.28 o 
   0   2   9      277.10      306.68      6.20 o 
   1   2   9      842.60      826.88     13.68 o 
   2   2   9      189.69      183.13      5.56 o 
   3   2   9      411.35      435.03      8.90 o 
   4   2   9      142.31      140.44      5.86 o 
   5   2   9       15.99       11.19      2.71 o 
   6   2   9      222.82      242.14      9.08 o 
   7   2   9       48.85       56.59      6.37 o 
   8   2   9        1.12        1.16      3.79 o 
  -7   3   9       13.72        8.90      7.32 o 
  -6   3   9       42.10       29.91      7.85 o 
  -5   3   9       81.76      112.39      9.06 o 
  -4   3   9      342.17      355.00     14.63 o 
  -3   3   9      265.19      267.46     11.92 o 
  -2   3   9     1538.45     1546.71     39.47 o 
  -1   3   9       54.58       56.39      6.01 o 
   0   3   9     1029.21     1078.22     20.16 o 
   1   3   9     1461.17     1556.48     22.03 o 
   2   3   9       20.63       21.49      3.16 o 
   3   3   9      218.33      189.41      6.55 o 
   4   3   9      251.74      238.64      7.59 o 
   5   3   9       29.73       28.25      3.75 o 
   6   3   9      153.99      156.21      6.84 o 
   7   3   9       11.14        6.56      3.85 o 
   8   3   9       92.18       99.39      8.34 o 
  -6   4   9        6.70       19.26      9.78 o 
  -5   4   9      449.95      468.24     20.17 o 
  -4   4   9        2.22       11.92      6.91 o 
  -3   4   9      630.59      585.65     30.40 o 
  -2   4   9      467.89      483.92     25.47 o 
  -1   4   9      201.44      205.16     18.29 o 
   0   4   9      740.64      779.91     18.12 o 
   1   4   9        9.58        3.88      1.85 o 
   2   4   9      189.25      182.21      7.34 o 
   3   4   9      581.65      551.28     12.63 o 
   4   4   9      175.73      176.51      6.62 o 
   5   4   9        2.90        0.38      2.27 o 
   6   4   9      176.70      167.36      8.20 o 
   7   4   9        8.85        4.36      3.36 o 
   8   4   9       15.79       14.97      4.31 o 
  -6   5   9       52.08       50.68     12.91 o 
  -5   5   9      265.00      251.17     15.29 o 
  -4   5   9        2.91        0.78      5.79 o 
  -3   5   9      212.17      204.41     17.31 o 
  -2   5   9      490.24      450.52     44.71 o 
  -1   5   9      288.98      296.71     18.24 o 
   0   5   9       38.59       34.96      4.91 o 
   1   5   9       22.37       27.72      4.48 o 
   2   5   9      387.00      397.98     25.45 o 
   3   5   9      336.54      330.94     16.42 o 
   4   5   9        7.59        6.62      4.45 o 
   5   5   9      290.88      307.94     11.08 o 
   6   5   9      113.26       99.46      7.45 o 
   7   5   9       93.91      109.27     13.05 o 
   8   5   9       40.08       36.18      5.57 o 
  -5   6   9        0.22       13.04      8.48 o 
  -4   6   9       29.02       19.56      6.13 o 
  -3   6   9       89.82       75.89      8.87 o 
  -2   6   9      401.96      401.53     19.70 o 
  -1   6   9      328.70      318.77     14.08 o 
   0   6   9       18.67       32.88      7.43 o 
   1   6   9       99.74       92.45      4.78 o 
   2   6   9      230.16      236.23     10.80 o 
   3   6   9       33.08       22.96      4.88 o 
   4   6   9      205.04      211.79     20.04 o 
   5   6   9      118.25      104.46      8.37 o 
   6   6   9       41.99       22.99      6.17 o 
   7   6   9      178.06      197.02     11.94 o 
  -5   7   9       18.10       13.67      9.33 o 
  -4   7   9       65.36       70.69      9.79 o 
  -3   7   9        3.53       -1.75      4.23 o 
  -2   7   9      110.43      129.16     10.47 o 
  -1   7   9      408.07      406.89     23.22 o 
   0   7   9        0.59        0.65      4.96 o 
   1   7   9       34.96       30.28      7.61 o 
   2   7   9       55.77       33.85      5.29 o 
   3   7   9       22.89       28.72      5.25 o 
   4   7   9       96.47       90.96      8.04 o 
   5   7   9       21.12       16.95      9.33 o 
   6   7   9        2.44        3.65      6.47 o 
   7   7   9      149.00      145.63     10.65 o 
  -4   8   9       43.03       33.53      8.58 o 
  -3   8   9        0.27        1.43      9.06 o 
  -2   8   9      121.22      129.70     14.36 o 
  -1   8   9       15.59       11.03      6.98 o 
   0   8   9      117.57      139.01     13.53 o 
   1   8   9       91.24       97.38     12.17 o 
   2   8   9       94.11       81.07     11.45 o 
   3   8   9      266.29      272.20     13.18 o 
   4   8   9       70.04       90.83      9.39 o 
   5   8   9       14.91       15.46      5.30 o 
   6   8   9       11.88        9.54      9.43 o 
   7   8   9        9.92        7.16      5.62 o 
  -3   9   9       48.01       64.80     15.54 o 
  -1   9   9        2.52       -3.69      4.15 o 
   0   9   9      289.67      287.37     20.00 o 
   1   9   9       23.68       22.77      8.10 o 
   2   9   9        6.95       -2.10      6.71 o 
   3   9   9      228.82      231.11     26.01 o 
   4   9   9        0.12       -0.39      4.84 o 
   5   9   9       77.86       93.22      9.73 o 
   6   9   9       21.51       36.25      7.80 o 
  -1  10   9        2.64        1.05      7.36 o 
   0  10   9      290.78      272.16     20.27 o 
   1  10   9        2.98       -5.37      6.89 o 
   2  10   9       38.79       46.50     11.34 o 
   3  10   9       28.12       28.52     10.42 o 
   4  10   9       19.46       12.67      9.83 o 
   5  10   9       40.63       39.90      7.68 o 
   1  11   9       43.78       43.68     11.54 o 
   2  11   9        4.25       10.58      9.31 o 
   3  11   9       17.36       11.48      9.06 o 
  -3  -8  10       32.55       42.72      7.85 o 
  -2  -8  10       64.77       42.36      7.07 o 
  -1  -8  10        9.33        5.25      5.37 o 
   0  -8  10       35.01        9.22      9.44 o 
   1  -8  10       18.31        7.92     10.25 o 
   2  -8  10       48.88       28.85     13.38 o 
  -4  -7  10        0.17       -2.85      3.94 o 
  -3  -7  10      246.26      274.10     33.80 o 
  -2  -7  10        0.18        2.69      4.58 o 
  -1  -7  10       69.41       66.61      7.29 o 
   0  -7  10      279.09      297.88     23.28 o 
   1  -7  10       51.30       43.71      8.37 o 
   2  -7  10       90.45      103.97     19.15 o 
   3  -7  10        6.15       -1.11      6.35 o 
  -5  -6  10       29.12       38.09      6.03 o 
  -4  -6  10       30.49       25.40      6.43 o 
  -3  -6  10      172.74      147.73     19.60 o 
  -2  -6  10       50.11       57.82      5.97 o 
  -1  -6  10      196.19      217.11     11.86 o 
   0  -6  10       17.13        9.58      5.25 o 
   1  -6  10      166.72      160.76     12.27 o 
   2  -6  10        1.08       -5.41      6.98 o 
   3  -6  10        2.47        0.90      6.00 o 
   4  -6  10        2.93        3.00      6.23 o 
  -6  -5  10       96.96      112.27      8.02 o 
  -5  -5  10       14.61        6.07      7.55 o 
  -4  -5  10       92.48      119.12      7.92 o 
  -3  -5  10       59.74       76.44      6.35 o 
  -2  -5  10      741.97      767.22     31.84 o 
  -1  -5  10      117.68      110.87     15.31 o 
   0  -5  10      188.07      192.23      7.79 o 
   1  -5  10      594.18      565.41     21.82 o 
   2  -5  10       33.04       34.24      7.07 o 
   3  -5  10       54.74       45.05     13.01 o 
   4  -5  10       65.58       74.61     10.77 o 
   5  -5  10        0.09       -5.73      5.82 o 
  -6  -4  10       17.02       15.16      4.69 o 
  -5  -4  10       34.07       26.47      4.82 o 
  -4  -4  10      235.67      226.54      9.64 o 
  -3  -4  10       18.25       10.55      3.51 o 
  -2  -4  10      735.42      681.76     39.39 o 
  -1  -4  10       72.64       67.07      7.96 o 
   0  -4  10       83.45       87.75     14.43 o 
   1  -4  10      318.32      322.06     15.15 o 
   2  -4  10      131.90      162.61     18.20 o 
   3  -4  10      316.50      335.23     27.58 o 
   4  -4  10      160.08      180.65     14.39 o 
   5  -4  10       12.60       16.46      7.11 o 
   6  -4  10       27.96       46.05      9.84 o 
  -6  -3  10       30.80       33.68      8.46 o 
  -5  -3  10      458.33      455.22     16.98 o 
  -4  -3  10       46.46       44.05      4.82 o 
  -3  -3  10      137.18      136.33      7.12 o 
  -2  -3  10      413.92      407.25     12.78 o 
  -1  -3  10       49.20       49.24      4.95 o 
   0  -3  10      629.89      651.15     12.68 o 
   1  -3  10      228.76      251.26      8.48 o 
   2  -3  10      408.76      437.90     18.22 o 
   3  -3  10      452.88      431.68     18.95 o 
   4  -3  10        0.55       -5.20      4.68 o 
   5  -3  10       95.98       98.04     11.63 o 
   6  -3  10       68.86       68.89     10.98 o 
  -7  -2  10        9.39       13.60      7.49 o 
  -6  -2  10       86.92       63.43      9.68 o 
  -5  -2  10       11.58        5.15      5.19 o 
  -4  -2  10       18.82       15.92      3.67 o 
  -3  -2  10      184.22      213.10      8.55 o 
  -2  -2  10      106.46       85.96     10.19 o 
  -1  -2  10      366.64      367.92     12.05 o 
   0  -2  10      504.57      513.00      8.29 o 
   1  -2  10        4.17        2.59      1.41 o 
   2  -2  10      132.90      135.27      6.90 o 
   3  -2  10        1.39       -4.22      4.10 o 
   4  -2  10        5.91       -2.30      4.26 o 
   5  -2  10      311.67      304.99     17.41 o 
   6  -2  10       72.21       59.53     26.76 o 
   7  -2  10       82.48       64.36     18.01 o 
  -7  -1  10        0.38       -1.05      5.41 o 
  -6  -1  10      132.71      163.05     13.37 o 
  -5  -1  10       80.29       77.23      9.55 o 
  -4  -1  10       79.41       77.25      9.15 o 
  -3  -1  10      597.83      587.95     15.91 o 
  -2  -1  10       37.69       39.24      3.57 o 
  -1  -1  10      616.29      612.46     14.14 o 
   0  -1  10       10.06       11.87      1.65 o 
   1  -1  10      139.92      148.23      4.05 o 
   2  -1  10       85.66       83.57      3.91 o 
   3  -1  10       84.75       82.45      5.03 o 
   4  -1  10      372.93      350.70     32.88 o 
   5  -1  10      159.15      157.01     15.36 o 
   6  -1  10        0.32        2.03      5.71 o 
   7  -1  10       16.97        9.78      6.99 o 
  -7   0  10       24.52       15.17      6.84 o 
  -6   0  10      136.54      113.00     11.39 o 
  -5   0  10      101.92       84.72      9.73 o 
  -4   0  10       48.17       55.00      6.49 o 
  -3   0  10       71.88       74.20      9.57 o 
  -2   0  10      280.35      285.13      8.55 o 
  -1   0  10       43.93       32.47      3.08 o 
   0   0  10      226.42      226.89      7.28 o 
   1   0  10      893.41      874.71     13.70 o 
   2   0  10       10.99        6.64      1.73 o 
   3   0  10      152.96      147.06      4.86 o 
   4   0  10      107.47      111.80      7.49 o 
   5   0  10        0.21       -1.82      4.23 o 
   6   0  10      110.82      138.71     13.45 o 
   7   0  10       31.56       34.55     10.85 o 
  -7   1  10       42.91       40.73      8.61 o 
  -6   1  10        7.71        8.57      5.97 o 
  -5   1  10      264.40      228.92     14.81 o 
  -4   1  10        2.02       -1.60      3.29 o 
  -3   1  10       10.28        2.79      3.28 o 
  -2   1  10     1332.62     1306.88     34.54 o 
  -1   1  10       33.30       31.56      3.11 o 
   0   1  10      755.66      809.34     15.08 o 
   1   1  10      150.27      143.44      4.13 o 
   2   1  10        0.10        0.07      1.47 o 
   3   1  10      631.95      625.37     11.67 o 
   4   1  10       17.96       16.33      4.64 o 
   5   1  10      281.31      267.07     10.32 o 
   6   1  10      171.13      169.86     13.07 o 
   7   1  10        0.05        0.17      5.38 o 
   8   1  10        0.59        4.30      6.59 o 
  -6   2  10       12.36       15.92      6.42 o 
  -5   2  10       96.87      110.00      9.00 o 
  -4   2  10        2.74        2.08      3.67 o 
  -3   2  10      135.74      117.05     13.34 o 
  -2   2  10     1430.21     1268.41     46.28 o 
  -1   2  10       49.18       59.43     13.43 o 
   0   2  10     1130.82     1170.78     18.19 o 
   1   2  10      799.64      838.77     17.12 o 
   2   2  10      628.53      616.18     13.66 o 
   3   2  10      541.17      539.05     12.65 o 
   4   2  10       32.62       28.85      4.11 o 
   5   2  10      300.95      299.91      9.21 o 
   6   2  10       36.20       40.18      5.02 o 
   7   2  10       46.17       46.26      5.57 o 
   8   2  10       47.31       44.56      5.86 o 
  -6   3  10       40.95       34.38      8.92 o 
  -5   3  10       30.83       30.80      6.31 o 
  -4   3  10        4.61        5.55      4.22 o 
  -3   3  10      674.26      656.33     21.73 o 
  -2   3  10       12.67        5.15      5.43 o 
  -1   3  10      680.85      660.78     30.57 o 
   0   3  10      906.85      889.61     18.50 o 
   1   3  10       47.92       50.50      3.07 o 
   2   3  10     1581.45     1592.13     32.96 o 
   3   3  10      332.90      326.41      9.14 o 
   4   3  10      286.78      288.76     10.82 o 
   5   3  10       88.44       87.67      5.38 o 
   6   3  10        4.39        2.27      2.80 o 
   7   3  10       50.42       41.21      6.12 o 
   8   3  10        0.80       -3.76      4.44 o 
  -5   4  10      189.76      182.15     19.86 o 
  -4   4  10        4.77        7.49      7.36 o 
  -3   4  10      611.80      651.92     33.59 o 
  -2   4  10      180.09      174.22     15.26 o 
  -1   4  10      809.89      781.99     34.82 o 
   0   4  10      282.20      277.23     40.44 o 
   1   4  10      237.73      243.99      7.28 o 
   2   4  10     2591.97     2630.68     51.27 o 
   3   4  10       10.89        1.05      2.23 o 
   4   4  10      322.68      322.00     10.29 o 
   5   4  10      519.20      521.11     13.17 o 
   6   4  10       59.65       58.27      5.68 o 
   7   4  10      109.06      111.93      8.79 o 
   8   4  10        2.78        1.85      4.58 o 
  -5   5  10       21.35        1.27      8.14 o 
  -4   5  10       64.55       67.61     12.79 o 
  -3   5  10      135.46       99.71     13.15 o 
  -2   5  10      380.65      401.06     23.69 o 
  -1   5  10        2.17        3.04      3.80 o 
   0   5  10       50.09       33.37      5.11 o 
   1   5  10      119.74      122.56      6.22 o 
   2   5  10      415.14      447.35     21.07 o 
   3   5  10      515.02      531.86     17.74 o 
   4   5  10       78.23       78.85      5.17 o 
   5   5  10        8.52        4.09      3.29 o 
   6   5  10      272.26      282.36     11.32 o 
   7   5  10       79.76       76.49      6.85 o 
  -4   6  10       37.48       34.85     10.73 o 
  -3   6  10       44.30       41.64      7.99 o 
  -2   6  10      158.70      170.99     11.82 o 
  -1   6  10      344.26      337.52     25.19 o 
   0   6  10       56.59       45.74      6.10 o 
   1   6  10       97.83       94.15      4.99 o 
   2   6  10       17.83       17.33      4.22 o 
   3   6  10      455.39      459.57     16.59 o 
   4   6  10       91.80      101.91      8.32 o 
   5   6  10        0.31        0.89      3.42 o 
   6   6  10      391.62      420.71     14.45 o 
   7   6  10       17.07       27.06      5.34 o 
  -3   7  10      130.54      150.32     12.61 o 
  -2   7  10      149.03      156.18     11.77 o 
  -1   7  10      241.25      254.24     17.82 o 
   0   7  10      152.97      193.31     15.30 o 
   1   7  10        3.88        5.84      5.72 o 
   2   7  10       80.71       67.17      7.20 o 
   3   7  10      308.01      320.66     13.84 o 
   4   7  10       10.05        9.16      5.50 o 
   5   7  10        2.60        4.74      4.43 o 
   6   7  10       48.71       41.33      6.96 o 
   7   7  10       70.49       71.46     14.02 o 
  -4   8  10        0.22      -11.42      7.61 o 
  -3   8  10       58.80       84.44     16.66 o 
  -2   8  10        6.49        4.53      5.13 o 
  -1   8  10      268.77      232.59     18.19 o 
   0   8  10      177.68      175.53     15.68 o 
   1   8  10       14.37        9.08      6.75 o 
   2   8  10      174.81      169.20     10.76 o 
   3   8  10       64.92       80.19      8.28 o 
   4   8  10       89.76       74.94      8.26 o 
   5   8  10       80.43       90.31     31.77 o 
   6   8  10        4.72       12.07      5.69 o 
  -3   9  10       49.98       55.71     15.81 o 
  -2   9  10        0.88       -1.81      9.10 o 
  -1   9  10      335.56      311.90     21.81 o 
   0   9  10       10.66       23.33      7.96 o 
   1   9  10       62.20       56.34     11.09 o 
   2   9  10       65.72       66.63     12.24 o 
   3   9  10        3.47        1.93      4.98 o 
   4   9  10       94.76       91.16      9.56 o 
   5   9  10       84.31      108.43     10.38 o 
   6   9  10       10.05        3.67      5.46 o 
  -1  10  10      146.05      146.26     18.43 o 
   0  10  10       49.35       27.26      9.46 o 
   1  10  10        2.87        2.28      7.54 o 
   2  10  10       51.85       45.72     11.07 o 
   3  10  10       12.50       16.28      9.33 o 
   4  10  10       53.38       65.85      9.03 o 
  -3  -7  11        9.97       14.99      6.11 o 
  -2  -7  11       15.43       33.06      6.85 o 
  -1  -7  11       22.78       23.64      5.79 o 
   1  -7  11      102.32       90.54     16.71 o 
   2  -7  11       18.18       15.86      7.45 o 
  -4  -6  11       68.67       76.92      7.14 o 
  -3  -6  11       16.12       12.05      4.44 o 
  -2  -6  11       64.25       74.46      8.21 o 
  -1  -6  11      127.06      105.50      8.61 o 
   0  -6  11      230.75      229.94     14.14 o 
   1  -6  11       75.34      105.71     10.96 o 
   2  -6  11       68.78       66.07      9.82 o 
   3  -6  11       35.43       38.27      8.20 o 
   4  -6  11       26.80       13.55      7.99 o 
  -5  -5  11       57.55       76.81      7.13 o 
  -4  -5  11       24.24       26.79      5.14 o 
  -3  -5  11       29.05       26.33      4.78 o 
  -2  -5  11      150.61      177.28     13.12 o 
  -1  -5  11       15.67       10.87      4.68 o 
   0  -5  11      104.09      133.80      7.28 o 
   1  -5  11       29.47       29.56      7.40 o 
   2  -5  11      283.09      293.23     17.17 o 
   3  -5  11       37.60       45.78      8.78 o 
   4  -5  11        3.52        7.62      6.61 o 
   5  -5  11       11.84       15.44      9.85 o 
  -6  -4  11      101.59      113.48      8.06 o 
  -5  -4  11      154.43      161.34      8.94 o 
  -4  -4  11        2.77       -1.58      3.42 o 
  -3  -4  11      341.92      341.71     12.30 o 
  -2  -4  11      118.81      138.04     15.92 o 
  -1  -4  11      308.18      318.90     15.50 o 
   0  -4  11      587.48      629.15     15.79 o 
   1  -4  11       29.28       24.76      6.01 o 
   2  -4  11      258.13      244.83     14.74 o 
   3  -4  11      158.74      147.80     12.84 o 
   4  -4  11       19.73       22.00      7.58 o 
   5  -4  11       90.80       87.21     12.71 o 
  -6  -3  11       54.71       60.76     11.64 o 
  -5  -3  11       10.91        9.42      4.29 o 
  -4  -3  11       56.69       65.56      5.88 o 
  -3  -3  11      262.68      292.66     11.08 o 
  -2  -3  11       54.18       41.67      4.66 o 
  -1  -3  11      337.74      384.78     21.45 o 
   0  -3  11      204.26      212.36      7.02 o 
   1  -3  11      335.27      312.00     18.03 o 
   2  -3  11      309.07      347.60     12.61 o 
   3  -3  11        7.26       10.19      5.20 o 
   4  -3  11       56.46       70.66     10.15 o 
   5  -3  11      133.27      110.90     12.65 o 
   6  -3  11        1.76       -9.09      6.20 o 
  -6  -2  11       40.49       43.43      9.39 o 
  -5  -2  11       22.07       28.49     10.82 o 
  -4  -2  11      130.57      145.76     12.39 o 
  -3  -2  11      358.26      357.41     12.00 o 
  -2  -2  11      111.36      123.40      6.36 o 
  -1  -2  11      294.40      286.23      8.90 o 
   0  -2  11        7.71       10.75      2.34 o 
   1  -2  11        9.08        9.94      2.26 o 
   2  -2  11      610.11      636.48     17.75 o 
   3  -2  11      120.91      101.21      9.92 o 
   4  -2  11      148.73      152.58     12.69 o 
   5  -2  11       89.07       83.05     10.84 o 
   6  -2  11       13.57       11.66      6.69 o 
  -6  -1  11        3.48        3.87      5.81 o 
  -5  -1  11       11.37       10.56      6.29 o 
  -4  -1  11       48.86       41.36      7.94 o 
  -3  -1  11        4.10        0.96      2.44 o 
  -2  -1  11       58.69       66.00      5.21 o 
  -1  -1  11       52.94       60.50      6.54 o 
   0  -1  11      173.89      165.03      5.58 o 
   1  -1  11      574.51      576.52     10.27 o 
   2  -1  11      397.11      380.26     12.53 o 
   3  -1  11       59.83       56.50      6.06 o 
   4  -1  11        7.69       20.61      5.97 o 
   5  -1  11       87.89       72.66     10.18 o 
   6  -1  11      115.80      122.21     13.11 o 
   7  -1  11        6.44        1.61      7.24 o 
  -6   0  11       22.18       26.04      7.69 o 
  -5   0  11       23.25       15.83      6.64 o 
  -4   0  11       66.24       63.99      7.52 o 
  -3   0  11      145.70      141.21      9.56 o 
  -2   0  11      674.76      657.53     25.07 o 
  -1   0  11       87.54       77.93      4.60 o 
   0   0  11      347.95      341.42      7.46 o 
   1   0  11       18.68       19.80      2.32 o 
   2   0  11        6.68        6.28      2.15 o 
   3   0  11      297.13      296.33      7.99 o 
   4   0  11        0.74        2.73      3.02 o 
   5   0  11       63.85       73.17      6.59 o 
   6   0  11      154.13      141.97     13.33 o 
   7   0  11        0.71       -7.19      6.18 o 
  -6   1  11       57.73       64.17      9.88 o 
  -5   1  11      310.04      301.53     18.05 o 
  -4   1  11       41.02       37.80      6.13 o 
  -3   1  11      459.96      451.71     17.03 o 
  -2   1  11      285.26      287.27      8.88 o 
  -1   1  11      125.28      119.39      5.58 o 
   0   1  11      416.49      437.63      8.78 o 
   1   1  11       23.29       21.78      3.12 o 
   2   1  11      918.58      976.55     19.60 o 
   3   1  11      188.24      174.94      6.74 o 
   4   1  11       53.59       52.30      4.47 o 
   5   1  11      194.82      200.39     19.24 o 
   6   1  11       35.52       36.90      5.31 o 
   7   1  11       98.64       90.50      7.58 o 
  -6   2  11      112.86      110.09     12.01 o 
  -5   2  11       44.07       32.97      6.36 o 
  -4   2  11      129.22      129.41      9.59 o 
  -3   2  11      317.41      314.76     13.97 o 
  -2   2  11       16.87       18.38      8.86 o 
  -1   2  11     1049.70     1010.52     21.22 o 
   0   2  11      289.16      298.18      8.41 o 
   1   2  11      500.82      481.97     10.34 o 
   2   2  11      680.71      679.30     16.96 o 
   3   2  11       59.62       64.13      4.50 o 
   4   2  11       96.67      105.06      5.70 o 
   5   2  11       94.42      105.65      7.55 o 
   6   2  11       27.17       36.37      5.20 o 
   7   2  11       35.65       37.30     12.54 o 
  -6   3  11       56.87       41.20      9.66 o 
  -5   3  11       37.65       43.35      7.41 o 
  -4   3  11      289.62      282.37     14.19 o 
  -3   3  11      155.72      189.38     11.33 o 
  -2   3  11        1.10        2.54      3.49 o 
  -1   3  11     2598.62     2766.22     98.52 o 
   0   3  11        1.99        0.92      2.21 o 
   1   3  11     2212.07     2218.07     35.72 o 
   2   3  11      966.47      938.92     21.82 o 
   3   3  11      155.07      149.79      6.42 o 
   4   3  11      815.92      830.56     17.96 o 
   5   3  11       25.58       29.92      4.11 o 
   6   3  11      132.06      144.40      7.22 o 
   7   3  11       14.63        8.24      4.23 o 
  -5   4  11        3.31       -6.71      6.64 o 
  -4   4  11      194.39      235.94     21.45 o 
  -3   4  11      107.51      118.70     15.07 o 
  -2   4  11      232.30      278.44     19.99 o 
  -1   4  11      855.28      872.66     38.74 o 
   0   4  11       54.49       54.55      4.73 o 
   1   4  11      730.91      752.24     16.45 o 
   2   4  11        6.24        4.94      2.82 o 
   3   4  11      340.86      328.07     10.57 o 
   4   4  11        2.91        1.59      2.63 o 
   5   4  11        0.98       -1.47      2.60 o 
   6   4  11      158.65      155.72      9.83 o 
   7   4  11        2.30        7.77      3.99 o 
  -5   5  11        1.93        5.26      8.75 o 
  -4   5  11       72.58       68.17     13.55 o 
  -3   5  11        1.22       -3.56      5.70 o 
  -2   5  11      279.86      268.83     19.44 o 
  -1   5  11      401.15      407.59     23.84 o 
   0   5  11      149.62      142.52     13.40 o 
   1   5  11       69.08       85.96      9.39 o 
   2   5  11      305.94      314.26     12.94 o 
   3   5  11      161.93      165.32      8.20 o 
   4   5  11       46.66       42.78      4.44 o 
   5   5  11      460.17      437.06     14.45 o 
   6   5  11      130.67      130.47     13.37 o 
   7   5  11        0.06       -2.32      3.70 o 
  -5   6  11       11.02        6.22      9.37 o 
  -4   6  11        7.01        9.30      8.45 o 
  -3   6  11      135.09      139.97     16.26 o 
  -2   6  11       12.49        3.52      4.33 o 
  -1   6  11      281.56      282.58     20.94 o 
   0   6  11      250.28      286.58     18.58 o 
   1   6  11        7.51        6.13      2.87 o 
   2   6  11      263.17      291.67     13.01 o 
   3   6  11       71.08       71.35      9.56 o 
   4   6  11       25.05       21.68      5.22 o 
   5   6  11        1.58       -1.27      3.64 o 
   6   6  11        0.63       -3.03      3.38 o 
   7   6  11       40.02       37.23      5.93 o 
  -4   7  11       17.30       21.20     10.24 o 
  -3   7  11       47.08       62.20      9.25 o 
  -2   7  11        0.36       -1.10      4.46 o 
  -1   7  11      437.29      454.15     23.18 o 
   0   7  11      147.66      157.90     10.58 o 
   1   7  11        1.67       -6.67      4.45 o 
   2   7  11      225.39      227.13     11.68 o 
   3   7  11        0.09        0.60      3.81 o 
   4   7  11       51.26       50.28      7.28 o 
   5   7  11        1.61        3.76      4.57 o 
   6   7  11       11.35        5.37      5.50 o 
   7   7  11       41.50       50.56      7.94 o 
  -3   8  11       47.29       41.94      8.71 o 
  -2   8  11       44.86       49.01      8.54 o 
  -1   8  11      163.71      165.09     14.23 o 
   0   8  11       16.99       16.46      7.38 o 
   1   8  11      196.02      181.17     16.93 o 
   2   8  11        2.74       14.60      8.34 o 
   3   8  11       68.79       69.16      8.12 o 
   4   8  11      153.83      166.51     11.51 o 
   5   8  11        1.99        2.76      4.98 o 
   6   8  11        0.67       -0.41      5.18 o 
  -2   9  11       90.08       86.72     10.93 o 
  -1   9  11        9.77       13.04      7.60 o 
   0   9  11       18.51       25.47      8.90 o 
   1   9  11       46.57       39.75     10.33 o 
   2   9  11       51.30       55.56     11.68 o 
   3   9  11       81.09       78.19     13.67 o 
   4   9  11       60.64       68.01     13.32 o 
   5   9  11       17.88       25.53      6.94 o 
  -1  10  11        0.73        9.60      7.67 o 
   0  10  11       24.59       29.06      9.80 o 
   1  10  11       32.16       41.24     11.09 o 
   2  10  11        3.61       -2.33      8.05 o 
   3  10  11        6.85        3.85      8.72 o 
   4  10  11        2.34       -4.58      5.64 o 
  -2  -7  12       61.86       63.95      8.39 o 
  -1  -7  12        0.50       -6.38      4.54 o 
   1  -7  12        1.37      -12.68      8.68 o 
  -4  -6  12        5.52        2.54      4.84 o 
  -3  -6  12       75.60       79.24      9.15 o 
  -2  -6  12       56.02       53.95      7.70 o 
  -1  -6  12       32.41       28.88      6.08 o 
   0  -6  12       17.48       27.67     10.16 o 
   1  -6  12       59.87       64.44      9.64 o 
   2  -6  12      189.27      215.33     15.92 o 
   3  -6  12       11.80        8.18      7.06 o 
  -5  -5  12        8.21        8.80      5.02 o 
  -4  -5  12        3.51       -2.68      3.93 o 
  -3  -5  12      239.60      243.85     24.09 o 
  -2  -5  12       18.51       12.24      5.41 o 
  -1  -5  12      285.01      309.71     27.36 o 
   0  -5  12      264.61      305.66     22.26 o 
   1  -5  12      331.04      322.14     19.91 o 
   2  -5  12      339.95      313.86     17.04 o 
   3  -5  12       27.77       27.22      7.88 o 
   4  -5  12       72.62       69.84     12.97 o 
  -5  -4  12       25.21       29.17      5.53 o 
  -4  -4  12      141.45      163.75      9.16 o 
  -3  -4  12      182.57      162.84      8.76 o 
  -2  -4  12      130.78      118.16     10.05 o 
  -1  -4  12      390.35      377.03     13.42 o 
   0  -4  12      231.15      251.37     14.93 o 
   1  -4  12      279.82      318.16     28.10 o 
   2  -4  12      159.42      150.91     19.24 o 
   3  -4  12       45.37       41.45      8.43 o 
   4  -4  12      109.70      114.15     13.23 o 
   5  -4  12       35.62       20.79      8.02 o 
  -5  -3  12       59.10       43.88      8.84 o 
  -4  -3  12      240.14      262.09     12.41 o 
  -3  -3  12      130.48      121.91      7.55 o 
  -2  -3  12      485.23      463.46     14.64 o 
  -1  -3  12       91.65      104.93      6.77 o 
   0  -3  12        3.34       -1.10      2.51 o 
   1  -3  12      923.56      942.09     47.70 o 
   2  -3  12        0.46        2.43      3.66 o 
   3  -3  12      295.25      303.30     17.13 o 
   4  -3  12      110.85      103.10     15.85 o 
   5  -3  12       10.50       -2.86      8.64 o 
   6  -3  12       40.46       22.07     12.47 o 
  -6  -2  12        2.11       -2.34      4.00 o 
  -5  -2  12       44.05       42.65      9.25 o 
  -4  -2  12       30.34       27.74      5.29 o 
  -3  -2  12       25.53       29.21      4.78 o 
  -2  -2  12      106.09      110.24      6.12 o 
  -1  -2  12        6.59        6.72      2.72 o 
   0  -2  12      203.72      201.34     10.89 o 
   1  -2  12     1482.95     1562.06     29.69 o 
   2  -2  12      131.49      126.14     11.58 o 
   3  -2  12      116.63      139.02     11.95 o 
   4  -2  12       54.24       61.59     12.91 o 
   5  -2  12       56.33       57.53      9.89 o 
   6  -2  12       34.11       33.79      9.13 o 
  -6  -1  12       60.94       48.76     10.16 o 
  -5  -1  12        6.12        7.02      6.60 o 
  -4  -1  12       40.06       42.36      6.28 o 
  -3  -1  12      127.38      123.12      6.53 o 
  -2  -1  12      172.19      160.07      7.26 o 
  -1  -1  12      202.01      190.48     13.05 o 
   0  -1  12      232.44      207.86      8.65 o 
   1  -1  12      316.90      317.17      9.61 o 
   2  -1  12      746.90      794.69     20.05 o 
   3  -1  12      120.18      124.20      8.02 o 
   4  -1  12       48.14       47.33      5.88 o 
   5  -1  12      143.26      156.80     13.88 o 
   6  -1  12        4.08        6.61      6.77 o 
  -6   0  12      200.45      210.04     16.57 o 
  -5   0  12        3.96        1.95      5.90 o 
  -4   0  12      189.34      203.58     12.42 o 
  -3   0  12      162.22      179.00      7.58 o 
  -2   0  12        2.50        1.34      2.43 o 
  -1   0  12      117.37      119.75      5.87 o 
   0   0  12       48.86       54.19      7.60 o 
   1   0  12      261.29      261.00      7.16 o 
   2   0  12     1043.88      996.22     20.55 o 
   3   0  12        3.01        4.20      2.76 o 
   4   0  12      224.75      245.04     16.15 o 
   5   0  12      245.42      232.11     12.49 o 
   6   0  12        2.72       -1.22      4.11 o 
   7   0  12       72.16       84.97      8.27 o 
  -6   1  12      150.77      167.23     14.85 o 
  -5   1  12      152.49      111.72     12.24 o 
  -4   1  12      116.43      114.83     10.15 o 
  -3   1  12       68.39       79.08      8.00 o 
  -2   1  12      210.21      213.69      7.97 o 
  -1   1  12      243.90      253.74      8.42 o 
   0   1  12        4.52        3.00      2.20 o 
   1   1  12      219.61      195.94      9.94 o 
   2   1  12      333.44      333.04     11.37 o 
   3   1  12      158.80      145.62      6.55 o 
   4   1  12      221.48      209.62      7.99 o 
   5   1  12       25.46       28.54      5.13 o 
   6   1  12       96.19       91.20      7.73 o 
   7   1  12       26.32       31.00      5.82 o 
  -6   2  12       85.10       84.64     11.83 o 
  -5   2  12      289.20      281.38     15.15 o 
  -4   2  12      104.30      113.48      9.78 o 
  -3   2  12        9.92       10.05      4.60 o 
  -2   2  12      827.02      799.79     25.17 o 
  -1   2  12      135.74      141.08      9.97 o 
   0   2  12       46.68       44.35      4.43 o 
   1   2  12     1195.72     1263.46     22.25 o 
   2   2  12       22.88       25.91      4.31 o 
   3   2  12      480.08      484.02     12.44 o 
   4   2  12      549.35      549.39     16.49 o 
   5   2  12      215.61      189.27      7.99 o 
   6   2  12      204.19      207.31     10.61 o 
   7   2  12        1.57        2.28      4.33 o 
  -6   3  12        0.74       -1.41      7.56 o 
  -5   3  12      283.22      285.51     17.78 o 
  -4   3  12       38.28       34.55      7.89 o 
  -3   3  12       52.27       51.70      7.25 o 
  -2   3  12      221.85      253.55     12.61 o 
  -1   3  12       78.81       71.63      5.65 o 
   0   3  12      333.10      374.78     21.21 o 
   1   3  12      951.44     1006.90     18.55 o 
   2   3  12        8.87        1.69      2.77 o 
   3   3  12      619.59      592.06     14.13 o 
   4   3  12        6.84        4.85      2.78 o 
   5   3  12       30.00       18.94      5.45 o 
   6   3  12      136.10      137.94      7.31 o 
   7   3  12        0.87        5.76      4.26 o 
  -5   4  12      114.22       93.40     16.57 o 
  -4   4  12       20.12       33.73     10.94 o 
  -3   4  12        7.46       12.19      7.51 o 
  -2   4  12      679.28      653.09     34.33 o 
  -1   4  12        0.49       -3.06      4.49 o 
   0   4  12      109.75      123.38     14.11 o 
   1   4  12      127.84      124.14      6.70 o 
   2   4  12      232.52      229.86     14.63 o 
   3   4  12      303.89      292.70      9.30 o 
   4   4  12        0.84       -3.16      2.54 o 
   5   4  12      499.49      534.59     16.40 o 
   6   4  12        5.52        1.71      3.27 o 
   7   4  12       27.64       33.38      5.64 o 
  -5   5  12        4.66        0.51      8.86 o 
  -4   5  12       19.52       23.64     10.22 o 
  -3   5  12        1.37       -2.21      6.17 o 
  -2   5  12       45.36       55.58     11.18 o 
  -1   5  12       20.16       30.19      8.88 o 
   0   5  12       27.43       22.53      3.86 o 
   1   5  12       79.07       69.83     15.61 o 
   2   5  12      383.96      389.43     15.23 o 
   3   5  12        6.85        6.18      3.51 o 
   4   5  12      140.88      143.95      7.18 o 
   5   5  12        7.71        7.99      3.80 o 
   6   5  12        4.23        3.40      4.65 o 
   7   5  12       69.42       70.33      7.12 o 
  -4   6  12       54.67       70.70     14.16 o 
  -3   6  12        4.30       12.91      8.43 o 
  -2   6  12      118.16      104.34     14.07 o 
  -1   6  12      623.83      630.20     33.03 o 
   0   6  12       48.79       47.89     10.24 o 
   1   6  12       70.74       76.92     11.30 o 
   2   6  12      504.35      463.77     17.49 o 
   3   6  12       13.68        9.09      4.61 o 
   4   6  12      110.58      117.72     14.59 o 
   5   6  12       32.67       39.14      5.68 o 
   6   6  12      121.48      113.64      8.42 o 
   7   6  12       78.57       72.06     10.35 o 
  -4   7  12       29.61       31.76     11.74 o 
  -3   7  12        6.98        3.40      7.04 o 
  -2   7  12      125.79      128.82     11.33 o 
  -1   7  12       16.80       27.48      6.64 o 
   0   7  12        0.91        2.24      5.77 o 
   1   7  12      153.05      162.40     15.57 o 
   2   7  12       21.04       25.09      8.37 o 
   3   7  12      272.06      286.18     18.61 o 
   4   7  12       77.63       97.74      9.91 o 
   5   7  12       10.72       17.25      5.76 o 
   6   7  12      111.88      117.99     10.39 o 
  -3   8  12        1.16        2.68      8.50 o 
  -2   8  12       59.56       67.07      9.85 o 
  -1   8  12       12.50       20.62      6.45 o 
   0   8  12       67.78       84.19     12.88 o 
   1   8  12      128.91      130.71     14.90 o 
   2   8  12        2.34       -9.42      6.53 o 
   3   8  12      523.66      557.23     20.98 o 
   4   8  12       13.28       22.07      6.29 o 
   5   8  12        0.58       -0.78      4.94 o 
   6   8  12      126.77      105.14     24.34 o 
  -2   9  12       36.06       46.31      9.49 o 
  -1   9  12        0.30       -1.27      5.52 o 
   0   9  12      100.57       97.23     13.60 o 
   1   9  12       26.60       11.63      8.16 o 
   2   9  12       15.89       11.81      8.52 o 
   3   9  12       48.79       43.12     11.54 o 
   4   9  12        4.87       -2.29      5.34 o 
   5   9  12       11.48       12.87      6.35 o 
   0  10  12        3.74        6.15      7.99 o 
   1  10  12        0.75       12.14      8.74 o 
   2  10  12       21.59       32.27     11.30 o 
   3  10  12        9.34       24.52     11.36 o 
  -3  -6  13       12.62       10.47      6.28 o 
  -2  -6  13       22.02       14.60      6.20 o 
  -1  -6  13       75.36       77.57      8.48 o 
   1  -6  13       60.63       83.49     15.08 o 
   2  -6  13       42.96       32.41     13.66 o 
  -4  -5  13       66.54       71.03     17.24 o 
  -3  -5  13        0.03        4.63      4.17 o 
  -2  -5  13       92.79      108.45      9.73 o 
  -1  -5  13       50.18       54.56      9.44 o 
   0  -5  13        7.41       13.02      8.72 o 
   1  -5  13      206.99      219.87     20.31 o 
   2  -5  13       25.38       20.85      7.54 o 
   3  -5  13       56.28       55.26     10.21 o 
  -4  -4  13       99.68       73.51      7.14 o 
  -3  -4  13       47.65       42.41      5.75 o 
  -2  -4  13      102.56      113.80      7.82 o 
  -1  -4  13        7.08        6.12      3.69 o 
   0  -4  13      168.80      176.59     17.81 o 
   1  -4  13       99.67      118.46     15.74 o 
   2  -4  13       22.45       28.99     12.60 o 
   3  -4  13      184.34      181.37     11.17 o 
   4  -4  13       18.49       13.74      9.09 o 
  -5  -3  13       99.15       97.28     10.58 o 
  -4  -3  13       44.27       36.68      8.03 o 
  -3  -3  13      123.80      107.43     10.62 o 
  -2  -3  13       33.31       33.66      4.92 o 
  -1  -3  13       18.78       10.98      5.75 o 
   0  -3  13      294.66      320.42     11.92 o 
   1  -3  13       28.10       25.00      8.99 o 
   2  -3  13       24.39       26.86      6.15 o 
   3  -3  13       26.06       26.17     10.94 o 
   4  -3  13       14.98       14.88      7.22 o 
   5  -3  13       68.48       89.49     12.69 o 
  -5  -2  13       32.71       26.24      6.33 o 
  -4  -2  13       38.83       40.17      5.42 o 
  -3  -2  13      396.45      399.46     13.80 o 
  -2  -2  13       21.19        9.81      3.31 o 
  -1  -2  13       82.31       86.91      6.58 o 
   0  -2  13       54.17       68.78      5.10 o 
   1  -2  13        0.18       -6.40      5.01 o 
   2  -2  13       95.12      100.55      7.84 o 
   3  -2  13       18.97       20.79      4.95 o 
   4  -2  13      139.64      143.45     16.67 o 
   5  -2  13       67.17       65.16     15.67 o 
   6  -2  13        1.08      -10.30      6.87 o 
  -5  -1  13        1.63       -4.82      3.66 o 
  -4  -1  13      142.98      154.42     20.98 o 
  -3  -1  13       79.77       77.37      5.79 o 
  -2  -1  13       23.99       15.51      3.48 o 
  -1  -1  13       26.44       23.46      6.28 o 
   0  -1  13        0.33       -1.18      6.24 o 
   1  -1  13      325.41      333.54     10.24 o 
   2  -1  13      112.60      114.49     10.09 o 
   3  -1  13        5.66       12.09      4.31 o 
   4  -1  13      128.38      144.75      9.42 o 
   5  -1  13       65.91       59.72     10.30 o 
   6  -1  13       39.34       45.54      8.16 o 
  -5   0  13       39.98       40.73      9.03 o 
  -4   0  13       83.15       85.77      6.08 o 
  -3   0  13        0.09        0.84      2.77 o 
  -2   0  13      209.19      217.01      8.38 o 
  -1   0  13       38.07       47.91      5.38 o 
   0   0  13       89.96       98.26     19.09 o 
   1   0  13        7.15        5.42      3.10 o 
   2   0  13      171.87      167.11      7.37 o 
   3   0  13      117.51      117.14      7.98 o 
   4   0  13       90.53       99.10      7.90 o 
   5   0  13        0.94        4.44      3.98 o 
   6   0  13      127.27      137.84     21.30 o 
  -5   1  13       99.59       79.47     11.56 o 
  -4   1  13       62.59       54.18     20.81 o 
  -3   1  13       50.68       56.91      8.22 o 
  -2   1  13      742.49      754.07     18.05 o 
  -1   1  13        2.94        1.10      2.48 o 
   0   1  13      118.45      126.05      7.09 o 
   1   1  13       41.08       40.54      4.61 o 
   2   1  13        9.58       16.28      3.23 o 
   3   1  13      244.23      244.28      9.52 o 
   4   1  13       30.12       31.18      5.08 o 
   5   1  13      126.93      135.68      9.03 o 
   6   1  13      173.55      166.90     14.06 o 
   7   1  13        3.74        1.38      4.82 o 
  -5   2  13       15.63       26.00      7.05 o 
  -4   2  13       18.23       11.47      5.60 o 
  -3   2  13      371.49      368.23     16.38 o 
  -2   2  13       26.43       16.37      3.44 o 
  -1   2  13       38.20       43.18      4.35 o 
   0   2  13      140.42      147.25      7.48 o 
   1   2  13       77.69       81.46      5.83 o 
   2   2  13       19.52       21.90      4.63 o 
   3   2  13      421.40      409.32     11.54 o 
   4   2  13        0.46       -2.82      2.60 o 
   5   2  13       86.10       86.71      7.42 o 
   6   2  13      155.95      147.16      9.57 o 
   7   2  13       28.85       28.83      5.91 o 
  -5   3  13       49.07       59.05      8.94 o 
  -4   3  13        2.35        4.31      5.36 o 
  -3   3  13      222.86      215.73     13.19 o 
  -2   3  13       70.91       70.99      8.17 o 
  -1   3  13      301.34      295.18     11.38 o 
   0   3  13      100.58      102.80      6.49 o 
   1   3  13       51.46       54.17      5.37 o 
   2   3  13      265.28      301.96     10.79 o 
   3   3  13      546.46      523.30     13.46 o 
   4   3  13       24.10       22.28      3.90 o 
   5   3  13      186.64      200.34      8.59 o 
   6   3  13       16.83       18.44      4.84 o 
   7   3  13       26.47       25.07      6.13 o 
  -5   4  13        3.79        4.61      8.74 o 
  -4   4  13       27.21       31.13     11.54 o 
  -3   4  13       14.55       16.69      8.48 o 
  -2   4  13       57.93       54.06     11.63 o 
  -1   4  13       55.89       35.90      4.90 o 
   0   4  13       20.45       19.76      5.06 o 
   1   4  13       17.09       39.05      8.46 o 
   2   4  13      149.39      142.44      7.74 o 
   3   4  13        2.97        3.37      2.90 o 
   4   4  13        1.52        3.32      3.06 o 
   5   4  13        6.94        9.08      3.71 o 
   6   4  13        5.70        7.96      3.77 o 
   7   4  13       12.16        8.75      5.52 o 
  -4   5  13       78.45       71.57     15.26 o 
  -3   5  13        9.23       -3.73      6.20 o 
  -2   5  13       89.79      131.69     16.66 o 
  -1   5  13      387.04      412.04     25.48 o 
   0   5  13       50.46       65.61      6.62 o 
   1   5  13      289.17      288.28     19.66 o 
   2   5  13        3.76        4.05      4.17 o 
   3   5  13      265.78      260.32     10.52 o 
   4   5  13      134.34      128.74     12.16 o 
   5   5  13       31.59       32.85      5.33 o 
   6   5  13      180.38      154.44      9.44 o 
   7   5  13       27.75       27.50      5.89 o 
  -4   6  13       63.30       45.23     13.17 o 
  -3   6  13       61.36       78.73     14.49 o 
  -2   6  13      120.05      135.16     16.42 o 
  -1   6  13       55.17       41.15     10.40 o 
   0   6  13       61.46       57.04      9.53 o 
   1   6  13      230.09      231.09     17.72 o 
   2   6  13       46.92       47.70      7.03 o 
   3   6  13      270.48      278.89     13.64 o 
   4   6  13       35.82       25.76      5.91 o 
   5   6  13       21.39       14.39      4.74 o 
   6   6  13       48.33       36.40     11.81 o 
  -3   7  13       39.01       51.31     12.91 o 
  -2   7  13       14.70        5.34      7.40 o 
  -1   7  13        0.10       -5.48      6.62 o 
   0   7  13      246.15      249.34     17.81 o 
   1   7  13      146.46      153.05     16.11 o 
   2   7  13      293.73      281.13     21.09 o 
   3   7  13      162.05      171.42     11.93 o 
   4   7  13        0.15        3.17      5.01 o 
   5   7  13       94.34       94.48      9.55 o 
   6   7  13        8.91        8.21      6.11 o 
  -2   8  13        3.17       11.72      8.52 o 
  -1   8  13       23.64       25.90      9.82 o 
   0   8  13      165.72      184.46     18.14 o 
   1   8  13        0.10       -4.74      6.24 o 
   2   8  13      137.01      152.67     16.77 o 
   3   8  13        3.21        4.16      7.69 o 
   4   8  13       14.39       12.67      5.88 o 
   5   8  13      176.82      213.74     18.27 o 
  -1   9  13       24.47       26.21      9.86 o 
   0   9  13        9.86       15.86      8.97 o 
   1   9  13        1.99       -3.44      7.09 o 
   2   9  13       59.95       35.18     10.85 o 
   3   9  13       30.39       26.26     10.02 o 
   4   9  13       31.98       44.65      8.35 o 
  -3  -5  14       28.56       20.62      6.66 o 
  -2  -5  14       18.87       24.07      6.80 o 
  -1  -5  14        2.84        4.35      9.47 o 
   0  -5  14      178.91      180.83     19.44 o 
   1  -5  14        2.99        3.82      8.63 o 
   2  -5  14       37.12       40.19     12.23 o 
  -4  -4  14        0.39       -1.99      4.18 o 
  -3  -4  14       29.13       29.86      8.55 o 
  -2  -4  14       71.96       63.09      6.76 o 
  -1  -4  14       99.66      117.09      8.06 o 
   0  -4  14      207.09      239.44     21.29 o 
   1  -4  14        0.16       -3.22      7.85 o 
   2  -4  14       64.25       68.91     10.23 o 
   3  -4  14       24.64       23.05      6.28 o 
   4  -4  14       10.40        7.61      5.63 o 
  -4  -3  14       40.33       43.76      6.19 o 
  -3  -3  14      270.08      266.02     17.95 o 
  -2  -3  14        9.49        9.17      5.32 o 
  -1  -3  14      206.04      215.63     10.23 o 
   0  -3  14       28.83       28.25      9.17 o 
   1  -3  14       29.62       37.73     10.85 o 
   2  -3  14       25.79       25.42      9.30 o 
   3  -3  14       25.12       13.65      5.30 o 
   4  -3  14       47.94       31.86      6.83 o 
  -5  -2  14        3.18        1.35      6.17 o 
  -4  -2  14       71.87       58.30      6.41 o 
  -3  -2  14      115.50       90.69      7.29 o 
  -2  -2  14       72.97       56.83      5.37 o 
  -1  -2  14      144.62      146.24     12.51 o 
   0  -2  14       19.61       16.20      3.67 o 
   1  -2  14      382.47      399.07     26.01 o 
   2  -2  14       12.86       12.18      4.68 o 
   3  -2  14       30.92       32.07      5.88 o 
   4  -2  14       69.97       74.52     10.84 o 
   5  -2  14       18.00       19.22      8.88 o 
  -5  -1  14        0.67        0.76      4.32 o 
  -4  -1  14      106.28      114.55      9.20 o 
  -3  -1  14       15.56       18.15      4.06 o 
  -2  -1  14      510.14      526.32     17.45 o 
  -1  -1  14        8.62        8.59      3.67 o 
   0  -1  14       63.26       76.20      6.05 o 
   1  -1  14      486.72      520.09     20.11 o 
   2  -1  14        0.47       -2.62      3.68 o 
   3  -1  14      125.96      151.03      9.60 o 
   4  -1  14       23.16       17.77      5.32 o 
   5  -1  14       46.70       43.19      7.41 o 
   6  -1  14       73.58       80.62      8.76 o 
  -5   0  14      113.15       87.70      7.28 o 
  -4   0  14        5.79        9.89      4.15 o 
  -3   0  14      189.12      179.94      8.40 o 
  -2   0  14      436.69      457.12     13.79 o 
  -1   0  14       22.97       12.06      7.14 o 
   0   0  14      168.57      177.89     34.64 o 
   1   0  14      445.06      499.60     26.73 o 
   2   0  14      532.95      557.49     14.83 o 
   3   0  14      154.10      133.58     10.18 o 
   4   0  14        0.36        4.29      4.06 o 
   5   0  14      179.52      158.77     10.49 o 
   6   0  14       56.60       47.62      8.65 o 
  -5   1  14       44.04       54.53     10.76 o 
  -4   1  14        1.85        3.28      3.52 o 
  -3   1  14      263.76      265.31     10.01 o 
  -2   1  14       64.23       49.37     10.70 o 
  -1   1  14      162.84      166.38      7.49 o 
   0   1  14      164.38      182.77      8.65 o 
   1   1  14      120.58      120.85     13.09 o 
   2   1  14      576.76      588.23     14.80 o 
   3   1  14       25.74       20.51      3.87 o 
   4   1  14       10.43        5.63      4.02 o 
   5   1  14      318.65      327.03     13.75 o 
   6   1  14        4.11       -1.24      4.35 o 
  -5   2  14        6.94        1.06      9.01 o 
  -4   2  14       93.64       92.74     12.24 o 
  -3   2  14      137.48      133.10      7.45 o 
  -2   2  14       19.08       25.22      4.14 o 
  -1   2  14      605.98      626.27     15.88 o 
   0   2  14       21.74       19.83      5.12 o 
   1   2  14       45.96       43.48      9.46 o 
   2   2  14      742.02      763.82     19.84 o 
   3   2  14       59.47       64.61      8.01 o 
   4   2  14      213.55      220.06      9.86 o 
   5   2  14      250.59      245.49     11.83 o 
   6   2  14       12.05       14.82      5.55 o 
  -5   3  14       16.22       18.27      7.08 o 
  -4   3  14       78.90       89.19     10.47 o 
  -3   3  14        2.93       -1.75      4.73 o 
  -2   3  14      172.01      158.76     12.67 o 
  -1   3  14       12.00       13.90      4.26 o 
   0   3  14       13.61        7.87      3.36 o 
   1   3  14       48.61       46.34      9.39 o 
   2   3  14      284.89      307.41     11.31 o 
   3   3  14        9.87        6.80      3.08 o 
   4   3  14        8.66        1.70      3.20 o 
   5   3  14      264.77      236.21      9.55 o 
   6   3  14       20.09       13.84      5.12 o 
  -4   4  14       40.91       34.13     11.74 o 
  -3   4  14       21.56       21.25     10.42 o 
  -2   4  14      377.61      414.23     28.00 o 
  -1   4  14        1.50        4.53      3.39 o 
   0   4  14       91.20       93.70      6.69 o 
   1   4  14       19.39       18.88      7.42 o 
   2   4  14       63.99       66.49      6.31 o 
   3   4  14      104.88      112.16      9.46 o 
   4   4  14       55.98       70.12      6.80 o 
   5   4  14      186.09      173.23      8.49 o 
   6   4  14       77.77       81.59      6.76 o 
  -4   5  14        4.14       -0.04      8.97 o 
  -3   5  14      131.79      126.48     17.69 o 
  -2   5  14      126.09      159.03     18.72 o 
  -1   5  14       81.88       77.57      8.41 o 
   0   5  14       99.52      112.18     14.32 o 
   1   5  14        2.98       -1.79      5.46 o 
   2   5  14      216.56      238.54     12.41 o 
   3   5  14      184.22      188.52     11.05 o 
   4   5  14        0.59        4.91      3.31 o 
   5   5  14       98.40      103.98      8.19 o 
   6   5  14       46.53       40.17      6.35 o 
  -3   6  14       47.24       46.17     12.73 o 
  -2   6  14       46.24       52.18     12.33 o 
  -1   6  14      300.19      336.30     24.33 o 
   0   6  14      234.17      239.81     11.80 o 
   1   6  14       10.81        2.97      6.85 o 
   2   6  14      274.75      267.93     20.17 o 
   3   6  14       61.98       52.18      7.52 o 
   4   6  14       12.61       13.77      5.86 o 
   5   6  14       77.07       77.60      9.62 o 
   6   6  14        9.06       -1.02      4.49 o 
  -2   7  14        1.52        4.02      8.01 o 
  -1   7  14      243.30      252.29     22.25 o 
   0   7  14       21.74       25.45      5.03 o 
   1   7  14       41.75       54.51     11.90 o 
   2   7  14       23.66       15.75      8.25 o 
   3   7  14        6.70        4.33      5.34 o 
   4   7  14       97.07      115.64     16.61 o 
   5   7  14       95.71       84.60      9.51 o 
  -1   8  14       22.04       30.89     10.67 o 
   0   8  14        0.11        3.98      7.89 o 
   1   8  14       32.72       37.58     10.18 o 
   2   8  14       76.97       76.43     13.29 o 
   3   8  14       37.15       32.19     10.92 o 
   4   8  14       73.66       91.05     18.13 o 
   0   9  14       23.43       29.34     10.76 o 
   1   9  14       25.58       28.07     10.31 o 
   2   9  14        3.81        3.31      9.06 o 
   3   9  14       18.51       30.76     11.68 o 
   0  -5  15       46.08       74.17     15.25 o 
   1  -5  15        0.26        5.62      9.95 o 
  -3  -4  15        7.98       14.78      6.44 o 
  -2  -4  15       48.59       43.95      6.35 o 
  -1  -4  15       26.81       33.55      5.80 o 
   0  -4  15       20.99        8.65      9.31 o 
   1  -4  15       31.82       31.47     11.65 o 
   2  -4  15        5.34       10.87     10.04 o 
   3  -4  15       31.70       33.81     18.13 o 
  -3  -3  15        0.40       -0.95      7.64 o 
  -2  -3  15       31.21       44.65      7.43 o 
  -1  -3  15       40.19       33.09      5.66 o 
   0  -3  15       58.37       61.11     13.13 o 
   1  -3  15      152.89      139.68     17.63 o 
   2  -3  15       13.80       12.08      9.19 o 
   3  -3  15       11.86       12.86      7.37 o 
   4  -3  15       33.76       37.77      7.16 o 
  -4  -2  15       19.71       18.42      5.31 o 
  -3  -2  15      114.16       98.64      7.97 o 
  -2  -2  15       84.41       74.46      8.27 o 
  -1  -2  15       28.99       29.02      5.15 o 
   0  -2  15      264.77      287.59     15.37 o 
   1  -2  15       73.44       59.79     12.35 o 
   2  -2  15       70.92       68.76     13.55 o 
   3  -2  15        3.13        6.56      5.45 o 
   4  -2  15        6.45        9.08      5.24 o 
  -4  -1  15        4.83        3.87      4.36 o 
  -3  -1  15      286.32      277.40     10.87 o 
  -2  -1  15       21.25       18.87     10.36 o 
  -1  -1  15       97.60       84.27      6.96 o 
   0  -1  15      362.45      386.96     13.72 o 
   1  -1  15      172.26      157.87     25.34 o 
   2  -1  15      240.88      210.98     20.00 o 
   3  -1  15        9.36        6.27      4.56 o 
   4  -1  15       60.61       72.77      8.42 o 
   5  -1  15       64.42       65.06      8.59 o 
  -4   0  15       11.61        4.72      3.91 o 
  -3   0  15      282.72      294.79     15.12 o 
  -2   0  15       12.43        3.81      4.75 o 
  -1   0  15      152.08      162.25      9.00 o 
   0   0  15      114.16      110.54      7.39 o 
   1   0  15      308.60      312.76     42.33 o 
   2   0  15      252.17      224.83     10.46 o 
   3   0  15        3.94        8.11      4.33 o 
   4   0  15       35.30       37.78      6.16 o 
   5   0  15       60.88       70.96     10.99 o 
  -4   1  15      108.71       96.44      7.05 o 
  -3   1  15      101.32       97.55      8.10 o 
  -2   1  15      250.24      262.54     10.13 o 
  -1   1  15      122.38      122.18      8.03 o 
   0   1  15       15.74        8.85      3.57 o 
   1   1  15      596.57      562.21     29.61 o 
   2   1  15        4.77        3.37      3.78 o 
   3   1  15       62.36       71.86      5.94 o 
   4   1  15      189.87      165.80     10.33 o 
   5   1  15        1.28        1.31      4.94 o 
   6   1  15       37.19       37.73      7.03 o 
  -4   2  15       27.98       29.69      7.65 o 
  -3   2  15        2.74        5.34      3.76 o 
  -2   2  15       52.23       59.17     11.39 o 
  -1   2  15       79.62       75.85      6.60 o 
   0   2  15       81.06       77.68      6.46 o 
   1   2  15      211.72      227.42     18.83 o 
   2   2  15        2.97       -4.60      3.97 o 
   3   2  15       10.25        7.38      4.53 o 
   4   2  15       31.27       44.40      5.35 o 
   5   2  15      107.23       91.33      8.42 o 
   6   2  15       68.20       82.52     10.54 o 
  -4   3  15        5.17       -6.06      4.96 o 
  -3   3  15       41.17       38.17      5.27 o 
  -2   3  15      321.69      338.51     17.51 o 
  -1   3  15       78.89       90.31      7.17 o 
   0   3  15      124.71      115.91      7.45 o 
   1   3  15        6.54       -1.03      5.84 o 
   2   3  15       39.12       31.96      6.17 o 
   3   3  15        9.47       13.21      3.88 o 
   4   3  15        0.05       -2.57      3.17 o 
   5   3  15       36.77       50.33      5.58 o 
   6   3  15        8.01        9.38      5.00 o 
  -4   4  15        2.42       -4.36      7.85 o 
  -3   4  15      105.07      106.37     17.78 o 
  -2   4  15        4.17        5.84      4.17 o 
  -1   4  15       16.52       20.29      4.75 o 
   0   4  15       29.72       29.63      4.95 o 
   1   4  15      222.37      225.05     19.26 o 
   2   4  15       48.97       65.07     16.39 o 
   3   4  15        4.37        7.00      3.49 o 
   4   4  15       44.32       59.44      5.70 o 
   5   4  15       18.29       15.37      4.30 o 
   6   4  15       17.81       19.67      5.68 o 
  -3   5  15       86.43       74.10     15.70 o 
  -2   5  15       18.26       18.92      9.69 o 
  -1   5  15      371.92      394.46     14.86 o 
   0   5  15       32.92       36.55      5.21 o 
   1   5  15       91.90       83.47     13.17 o 
   2   5  15      117.95      125.77     15.03 o 
   3   5  15        3.26        4.24      4.96 o 
   4   5  15       80.52       77.32      6.39 o 
   5   5  15        7.74        5.31      4.08 o 
  -3   6  15       31.56       40.35     12.32 o 
  -2   6  15       74.26       74.19     14.96 o 
  -1   6  15      154.21      172.32     18.46 o 
   0   6  15       11.14        7.58      6.56 o 
   1   6  15       61.89       57.95     12.01 o 
   2   6  15        5.37        6.33      7.70 o 
   3   6  15        3.19        0.44      4.69 o 
   4   6  15       60.60       64.04      8.32 o 
   5   6  15        0.15        1.38      4.30 o 
  -2   7  15       46.01       73.38     14.61 o 
  -1   7  15        6.96       -2.68      3.89 o 
   0   7  15       17.38       22.46     10.25 o 
   1   7  15      150.53      153.99     17.53 o 
   2   7  15        1.63        6.38      7.80 o 
   3   7  15      154.14      106.94     14.85 o 
   4   7  15       47.24       45.84      7.91 o 
   5   7  15        0.93        3.75      5.70 o 
   0   8  15       84.72       90.88     15.25 o 
   1   8  15       60.36       45.41     11.92 o 
   2   8  15       13.00       11.05      9.19 o 
   3   8  15       36.26       43.43     11.70 o 
   4   8  15       14.82       18.83     11.47 o 
  -1  -4  16        2.36        0.74      9.39 o 
   0  -4  16       76.92       62.09     14.49 o 
   1  -4  16       66.83       83.58     16.35 o 
  -2  -3  16        1.12       -4.70      5.15 o 
  -1  -3  16        3.90        4.62      4.45 o 
   0  -3  16      130.78      166.32     19.14 o 
   1  -3  16       46.25       33.77     11.68 o 
   2  -3  16       51.38       63.14     14.85 o 
   3  -3  16        1.41        3.76      9.86 o 
  -3  -2  16       50.75       48.09      8.12 o 
  -2  -2  16        6.66        0.72      5.48 o 
  -1  -2  16       44.63       44.78      6.03 o 
   0  -2  16      102.67      119.01     16.96 o 
   1  -2  16      174.20      186.27     20.20 o 
   2  -2  16       70.79       88.04     15.93 o 
   3  -2  16        3.09       -8.50      8.86 o 
   4  -2  16       26.85       27.96      6.87 o 
  -3  -1  16       12.81        8.36      4.47 o 
  -2  -1  16        0.75       -3.83      4.04 o 
  -1  -1  16      141.80      151.14     21.64 o 
   0  -1  16        0.08        6.17      7.99 o 
   1  -1  16      271.22      256.93     22.12 o 
   2  -1  16      149.09      130.08     17.27 o 
   3  -1  16       28.88       29.90      7.35 o 
   4  -1  16       46.94       52.20      7.71 o 
  -3   0  16       12.22       13.88      4.41 o 
  -2   0  16      193.22      146.99      9.55 o 
  -1   0  16      144.37      126.97      8.46 o 
   0   0  16       20.99       21.02      4.71 o 
   1   0  16      256.60      296.85     18.37 o 
   2   0  16        0.45        2.35      7.67 o 
   3   0  16      158.41      163.54     13.01 o 
   4   0  16       51.06       66.37      7.89 o 
   5   0  16       22.36       21.00      6.35 o 
  -4   1  16       43.83       31.77      5.46 o 
  -3   1  16       10.85       11.46      6.21 o 
  -2   1  16       77.35       65.30      7.15 o 
  -1   1  16      122.13       95.90      9.21 o 
   0   1  16       42.30       45.35      5.64 o 
   1   1  16      234.30      269.59     20.40 o 
   2   1  16        6.80        0.36      4.84 o 
   3   1  16      125.94      136.57     13.94 o 
   4   1  16       23.35       15.02      5.55 o 
   5   1  16       18.10       33.42      6.71 o 
  -3   2  16       90.30       98.16     12.58 o 
  -2   2  16      144.75      173.67     10.26 o 
  -1   2  16      131.87      135.81      8.80 o 
   0   2  16       60.51       68.46      6.29 o 
   1   2  16      130.48      109.96     14.40 o 
   2   2  16      189.92      188.75     12.75 o 
   3   2  16       54.77       44.98      5.22 o 
   4   2  16       31.72       34.04      9.27 o 
   5   2  16       28.51       20.14      8.64 o 
  -3   3  16       70.38       67.81      6.61 o 
  -2   3  16        2.11        5.26      4.49 o 
  -1   3  16       14.64       24.64      5.13 o 
   0   3  16       63.44       67.87     12.34 o 
   1   3  16        4.24        9.44      7.61 o 
   2   3  16      368.53      356.52     23.24 o 
   3   3  16        3.05        3.91      3.69 o 
   4   3  16        0.63        4.45      3.77 o 
   5   3  16       45.34       49.10      7.14 o 
  -3   4  16       37.61       41.17      7.44 o 
  -2   4  16       46.44       29.73      5.86 o 
  -1   4  16      251.16      261.88     12.22 o 
   0   4  16        4.74       -1.34      3.62 o 
   1   4  16       55.32       38.27     10.22 o 
   2   4  16      247.42      248.76     19.71 o 
   3   4  16       71.51       68.53      6.05 o 
   4   4  16       53.16       59.79      6.63 o 
   5   4  16        2.12        5.24      4.09 o 
  -2   5  16       98.37       99.79     10.74 o 
  -1   5  16       79.40       79.86     14.77 o 
   0   5  16        0.36       -0.97      3.79 o 
   1   5  16       33.65       30.04     10.29 o 
   2   5  16       74.94       74.28     12.71 o 
   3   5  16      102.73      111.37      9.94 o 
   4   5  16       47.10       50.68      5.83 o 
   5   5  16        2.31       -1.49      3.97 o 
  -2   6  16       60.41       55.06     15.16 o 
  -1   6  16        0.49        0.39      4.48 o 
   0   6  16       87.94       94.45     15.19 o 
   1   6  16      100.55      118.36     16.33 o 
   2   6  16       31.14       29.05     10.42 o 
   3   6  16      141.37      128.83     16.13 o 
   4   6  16       15.46       13.00      5.69 o 
  -1   7  16       37.26       39.31      7.29 o 
   0   7  16      146.02      137.80     18.09 o 
   1   7  16        8.96       17.15      9.35 o 
   2   7  16       38.22       31.72     10.98 o 
   3   7  16       62.88       63.41     13.20 o 
   4   7  16        3.45       12.89      9.81 o 
   0  -3  17        3.19        0.49      9.69 o 
  -2  -2  17       30.90       28.58      7.42 o 
  -1  -2  17        1.60        3.33      4.14 o 
   0  -2  17       13.83       12.97     10.15 o 
   1  -2  17       76.63       63.21     14.52 o 
   2  -2  17       41.92       37.96     12.24 o 
  -2  -1  17      120.40      108.92     12.80 o 
  -1  -1  17        1.27       -0.67      4.34 o 
   0  -1  17       69.60       83.48     10.40 o 
   1  -1  17       68.45       55.34     13.29 o 
   2  -1  17       20.88       24.54     10.92 o 
   3  -1  17       89.05       46.77     13.47 o 
  -2   0  17       66.19       50.13      6.87 o 
  -1   0  17        1.46        6.24      6.10 o 
   0   0  17      122.50      123.80     16.49 o 
   1   0  17       32.71       34.54      7.60 o 
   2   0  17       84.62       86.13     15.39 o 
   3   0  17       45.74       75.11     15.17 o 
   4   0  17       17.36       14.77      6.02 o 
  -3   1  17      149.08      155.49     11.35 o 
  -2   1  17        0.12        2.79      5.10 o 
  -1   1  17      111.15      117.06      8.67 o 
   0   1  17      137.38      111.86     15.74 o 
   1   1  17       35.02       34.64      9.93 o 
   2   1  17      111.62      123.65     11.34 o 
   3   1  17        2.04        1.21      8.01 o 
   4   1  17      114.61       97.25      9.28 o 
  -3   2  17       67.37       67.94     12.00 o 
  -2   2  17       25.66       25.87     13.74 o 
  -1   2  17       70.67       78.98     15.96 o 
   0   2  17       93.44       74.50     14.09 o 
   1   2  17      276.90      241.42     20.64 o 
   2   2  17      125.87      174.82     13.04 o 
   3   2  17        8.55       11.82      6.00 o 
   4   2  17       37.74       31.47      6.44 o 
  -2   3  17      211.87      223.43     12.19 o 
  -1   3  17       27.59       43.63      6.18 o 
   0   3  17        2.26        7.29      8.41 o 
   1   3  17      531.01      556.44     32.08 o 
   2   3  17        1.12       -3.33      7.07 o 
   3   3  17       85.30       69.96      9.16 o 
   4   3  17       51.24       38.93      5.76 o 
  -2   4  17       87.81       93.99      8.56 o 
  -1   4  17       14.10        5.31      4.68 o 
   0   4  17        6.24       13.42      8.45 o 
   1   4  17      118.09       99.80     15.12 o 
   2   4  17       67.35       47.30     11.45 o 
   3   4  17      114.09      104.47     19.45 o 
   4   4  17       27.89       28.15      5.15 o 
  -1   5  17       32.16       31.55      6.09 o 
   0   5  17       62.67       57.39     13.35 o 
   1   5  17       11.60        6.22      8.83 o 
   3   5  17       34.16       42.16      8.04 o 
   4   5  17        0.14       -0.90      3.97 o 
  -1   6  17      123.69      106.48      9.97 o 
   0   6  17       54.12       54.80     13.37 o 
   1   6  17        9.43       10.29      9.68 o 
   2   6  17       29.15       30.49     10.83 o 
   3   6  17       28.75       29.53     10.33 o 
   0  -1  18       57.82       58.16      9.71 o 
   1  -1  18        0.72        9.17      9.39 o 
  -1   0  18       20.15       29.73      6.28 o 
   0   0  18       39.72       53.81     12.93 o 
   1   0  18       50.41       62.06     13.52 o 
   2   0  18       26.56       28.40     11.97 o 
  -1   1  18      125.56      132.01      9.39 o 
   0   1  18        0.38        1.68      8.39 o 
   1   1  18      115.98      124.74     16.35 o 
   2   1  18       11.66        6.94      6.22 o 
   3   1  18        8.73        6.80      9.69 o 
  -1   2  18        3.00        3.84      4.74 o 
   0   2  18       65.07       74.30     15.05 o 
   1   2  18      107.81      125.30     17.18 o 
   2   2  18        2.76       -0.14      5.21 o 
   3   2  18       66.04       68.28     15.23 o 
  -1   3  18       53.01       37.88      6.27 o 
   0   3  18       82.91       75.15     14.69 o 
   1   3  18       11.02        7.65      8.21 o 
   2   3  18       22.05       16.53      9.01 o 
   3   3  18      101.71       99.21     14.79 o 
  -1   4  18       12.62       19.30      5.60 o 
   0   4  18       14.54        9.04      9.51 o 
   1   4  18        1.34       11.10      9.39 o 
   2   4  18       86.41       90.32     14.88 o 
   3   4  18       22.41       23.34      7.65 o 
   0   5  18        6.44        4.88      9.30 o 
   1   5  18        1.85       -4.61      8.19 o 
   2   5  18       43.37       60.75     13.80 o 
                                                 
